# Supplementary material for: Taking stock of national climate policies to evaluate implementation of the Paris Agreement
Source: Nat Commun. 2020 Apr 29;11:2096. doi: 10.1038/s41467-020-15414-6 (PMC7190619; doi:10.1038/s41467-020-15414-6)
Supplement: Supplementary file 4 — Source Data [file 41467_2020_15414_MOESM4_ESM.zip]

Archive with 2 entries (2 files):
- Source Data 1 - Data Figures.xlsx
- Source Data 2 - IAM protocol_CD_LINKS.xlsx
