# Supplementary material for: Taking stock of national climate policies to evaluate implementation of the Paris Agreement
Source: Nat Commun. 2020 Apr 29;11:2096. doi: 10.1038/s41467-020-15414-6 (PMC7190619; doi:10.1038/s41467-020-15414-6)
Supplement: Supplementary file 4 — Source Data [file 41467_2020_15414_MOESM4_ESM.zip › Source Data 1 - Data Figures.xlsx]

## Sheet: data_figure1
Scenario	region	period	Scope	variable	unit	statistic	value
2C	World	2010	global	Emissions|Kyoto Gases	Mt CO2-equiv/yr	median	48112.3
2C	World	2015	global	Emissions|Kyoto Gases	Mt CO2-equiv/yr	median	50898.4
2C	World	2020	global	Emissions|Kyoto Gases	Mt CO2-equiv/yr	median	52561
2C	World	2025	global	Emissions|Kyoto Gases	Mt CO2-equiv/yr	median	43297.9
2C	World	2030	global	Emissions|Kyoto Gases	Mt CO2-equiv/yr	median	39782.1
1.5C	World	2010	global	Emissions|Kyoto Gases	Mt CO2-equiv/yr	median	48669.6
1.5C	World	2015	global	Emissions|Kyoto Gases	Mt CO2-equiv/yr	median	50913.7
1.5C	World	2020	global	Emissions|Kyoto Gases	Mt CO2-equiv/yr	median	52648.4
1.5C	World	2025	global	Emissions|Kyoto Gases	Mt CO2-equiv/yr	median	41828.2
1.5C	World	2030	global	Emissions|Kyoto Gases	Mt CO2-equiv/yr	median	32725
National policies	World	2010	global	Emissions|Kyoto Gases	Mt CO2-equiv/yr	median	48112.3
National policies	World	2015	global	Emissions|Kyoto Gases	Mt CO2-equiv/yr	median	50608.6
National policies	World	2020	global	Emissions|Kyoto Gases	Mt CO2-equiv/yr	median	53940.8
National policies	World	2025	global	Emissions|Kyoto Gases	Mt CO2-equiv/yr	median	57201.1
National policies	World	2030	global	Emissions|Kyoto Gases	Mt CO2-equiv/yr	median	59339.9
NDC	World	2010	global	Emissions|Kyoto Gases	Mt CO2-equiv/yr	median	48112.3
NDC	World	2015	global	Emissions|Kyoto Gases	Mt CO2-equiv/yr	median	50550.2
NDC	World	2020	global	Emissions|Kyoto Gases	Mt CO2-equiv/yr	median	53511.1
NDC	World	2025	global	Emissions|Kyoto Gases	Mt CO2-equiv/yr	median	52512.7
NDC	World	2030	global	Emissions|Kyoto Gases	Mt CO2-equiv/yr	median	51943.7
No new policies	World	2010	global	Emissions|Kyoto Gases	Mt CO2-equiv/yr	median	48062.6
No new policies	World	2015	global	Emissions|Kyoto Gases	Mt CO2-equiv/yr	median	51657.6
No new policies	World	2020	global	Emissions|Kyoto Gases	Mt CO2-equiv/yr	median	56434.1
No new policies	World	2025	global	Emissions|Kyoto Gases	Mt CO2-equiv/yr	median	60557.1
No new policies	World	2030	global	Emissions|Kyoto Gases	Mt CO2-equiv/yr	median	63865.5
2C	World	2010	global	Emissions|Kyoto Gases	Mt CO2-equiv/yr	perc_10	45990.3
2C	World	2015	global	Emissions|Kyoto Gases	Mt CO2-equiv/yr	perc_10	47773
2C	World	2020	global	Emissions|Kyoto Gases	Mt CO2-equiv/yr	perc_10	51387.3
2C	World	2025	global	Emissions|Kyoto Gases	Mt CO2-equiv/yr	perc_10	39353.6
2C	World	2030	global	Emissions|Kyoto Gases	Mt CO2-equiv/yr	perc_10	30215.7
1.5C	World	2010	global	Emissions|Kyoto Gases	Mt CO2-equiv/yr	perc_10	45936.7
1.5C	World	2015	global	Emissions|Kyoto Gases	Mt CO2-equiv/yr	perc_10	47653.9
1.5C	World	2020	global	Emissions|Kyoto Gases	Mt CO2-equiv/yr	perc_10	50902.7
1.5C	World	2025	global	Emissions|Kyoto Gases	Mt CO2-equiv/yr	perc_10	29559.2
1.5C	World	2030	global	Emissions|Kyoto Gases	Mt CO2-equiv/yr	perc_10	23102
National policies	World	2010	global	Emissions|Kyoto Gases	Mt CO2-equiv/yr	perc_10	46616
National policies	World	2015	global	Emissions|Kyoto Gases	Mt CO2-equiv/yr	perc_10	47912.5
National policies	World	2020	global	Emissions|Kyoto Gases	Mt CO2-equiv/yr	perc_10	51555.1
National policies	World	2025	global	Emissions|Kyoto Gases	Mt CO2-equiv/yr	perc_10	54853.7
National policies	World	2030	global	Emissions|Kyoto Gases	Mt CO2-equiv/yr	perc_10	58356.3
NDC	World	2010	global	Emissions|Kyoto Gases	Mt CO2-equiv/yr	perc_10	46290.2
NDC	World	2015	global	Emissions|Kyoto Gases	Mt CO2-equiv/yr	perc_10	47802.9
NDC	World	2020	global	Emissions|Kyoto Gases	Mt CO2-equiv/yr	perc_10	50868.3
NDC	World	2025	global	Emissions|Kyoto Gases	Mt CO2-equiv/yr	perc_10	50706
NDC	World	2030	global	Emissions|Kyoto Gases	Mt CO2-equiv/yr	perc_10	50397.9
No new policies	World	2010	global	Emissions|Kyoto Gases	Mt CO2-equiv/yr	perc_10	46197.9
No new policies	World	2015	global	Emissions|Kyoto Gases	Mt CO2-equiv/yr	perc_10	47761.3
No new policies	World	2020	global	Emissions|Kyoto Gases	Mt CO2-equiv/yr	perc_10	52712.5
No new policies	World	2025	global	Emissions|Kyoto Gases	Mt CO2-equiv/yr	perc_10	57230.1
No new policies	World	2030	global	Emissions|Kyoto Gases	Mt CO2-equiv/yr	perc_10	61020.6
2C	World	2010	global	Emissions|Kyoto Gases	Mt CO2-equiv/yr	perc_90	49864.1
2C	World	2015	global	Emissions|Kyoto Gases	Mt CO2-equiv/yr	perc_90	52696.5
2C	World	2020	global	Emissions|Kyoto Gases	Mt CO2-equiv/yr	perc_90	55278.7
2C	World	2025	global	Emissions|Kyoto Gases	Mt CO2-equiv/yr	perc_90	49786.4
2C	World	2030	global	Emissions|Kyoto Gases	Mt CO2-equiv/yr	perc_90	44937.7
1.5C	World	2010	global	Emissions|Kyoto Gases	Mt CO2-equiv/yr	perc_90	49942.6
1.5C	World	2015	global	Emissions|Kyoto Gases	Mt CO2-equiv/yr	perc_90	52819.6
1.5C	World	2020	global	Emissions|Kyoto Gases	Mt CO2-equiv/yr	perc_90	56023.5
1.5C	World	2025	global	Emissions|Kyoto Gases	Mt CO2-equiv/yr	perc_90	45796.2
1.5C	World	2030	global	Emissions|Kyoto Gases	Mt CO2-equiv/yr	perc_90	39584.5
National policies	World	2010	global	Emissions|Kyoto Gases	Mt CO2-equiv/yr	perc_90	49900.4
National policies	World	2015	global	Emissions|Kyoto Gases	Mt CO2-equiv/yr	perc_90	53209.7
National policies	World	2020	global	Emissions|Kyoto Gases	Mt CO2-equiv/yr	perc_90	55489.8
National policies	World	2025	global	Emissions|Kyoto Gases	Mt CO2-equiv/yr	perc_90	60978.3
National policies	World	2030	global	Emissions|Kyoto Gases	Mt CO2-equiv/yr	perc_90	63729.3
NDC	World	2010	global	Emissions|Kyoto Gases	Mt CO2-equiv/yr	perc_90	49895.6
NDC	World	2015	global	Emissions|Kyoto Gases	Mt CO2-equiv/yr	perc_90	54171.7
NDC	World	2020	global	Emissions|Kyoto Gases	Mt CO2-equiv/yr	perc_90	55990.2
NDC	World	2025	global	Emissions|Kyoto Gases	Mt CO2-equiv/yr	perc_90	57129.2
NDC	World	2030	global	Emissions|Kyoto Gases	Mt CO2-equiv/yr	perc_90	57421.7
No new policies	World	2010	global	Emissions|Kyoto Gases	Mt CO2-equiv/yr	perc_90	49560.5
No new policies	World	2015	global	Emissions|Kyoto Gases	Mt CO2-equiv/yr	perc_90	55228.2
No new policies	World	2020	global	Emissions|Kyoto Gases	Mt CO2-equiv/yr	perc_90	60775.4
No new policies	World	2025	global	Emissions|Kyoto Gases	Mt CO2-equiv/yr	perc_90	65090
No new policies	World	2030	global	Emissions|Kyoto Gases	Mt CO2-equiv/yr	perc_90	69086.2
2C	BRA	2030	global	Emissions|Non-CO2	Mt CO2-equiv/yr	mean	705.84
2C	BRA	2030	global	Emissions|CO2|Industry	Mt CO2/yr	mean	180.2
2C	BRA	2030	global	Emissions|CO2|AFOLU	Mt CO2/yr	mean	-54.75
2C	BRA	2030	global	Emissions|CO2|Energy|Demand|Residential and Commercial	Mt CO2/yr	mean	20.11
2C	BRA	2030	global	Emissions|CO2|Energy|Demand|Transportation	Mt CO2/yr	mean	155.88
2C	BRA	2030	global	Emissions|CO2|Energy|Supply	Mt CO2/yr	mean	14.18
2C	CHN	2030	global	Emissions|Non-CO2	Mt CO2-equiv/yr	mean	1800.52
2C	CHN	2030	global	Emissions|CO2|Industry	Mt CO2/yr	mean	3093.49
2C	CHN	2030	global	Emissions|CO2|AFOLU	Mt CO2/yr	mean	-177.32
2C	CHN	2030	global	Emissions|CO2|Energy|Demand|Residential and Commercial	Mt CO2/yr	mean	490.12
2C	CHN	2030	global	Emissions|CO2|Energy|Demand|Transportation	Mt CO2/yr	mean	1039.47
2C	CHN	2030	global	Emissions|CO2|Energy|Supply	Mt CO2/yr	mean	2502.09
2C	EU	2030	global	Emissions|Non-CO2	Mt CO2-equiv/yr	mean	658.32
2C	EU	2030	global	Emissions|CO2|Industry	Mt CO2/yr	mean	487.53
2C	EU	2030	global	Emissions|CO2|AFOLU	Mt CO2/yr	mean	-161.29
2C	EU	2030	global	Emissions|CO2|Energy|Demand|Residential and Commercial	Mt CO2/yr	mean	526.8
2C	EU	2030	global	Emissions|CO2|Energy|Demand|Transportation	Mt CO2/yr	mean	660.06
2C	EU	2030	global	Emissions|CO2|Energy|Supply	Mt CO2/yr	mean	695.85
2C	IND	2030	global	Emissions|Non-CO2	Mt CO2-equiv/yr	mean	1034.99
2C	IND	2030	global	Emissions|CO2|Industry	Mt CO2/yr	mean	786.09
2C	IND	2030	global	Emissions|CO2|AFOLU	Mt CO2/yr	mean	63.38
2C	IND	2030	global	Emissions|CO2|Energy|Demand|Residential and Commercial	Mt CO2/yr	mean	147.86
2C	IND	2030	global	Emissions|CO2|Energy|Demand|Transportation	Mt CO2/yr	mean	382.08
2C	IND	2030	global	Emissions|CO2|Energy|Supply	Mt CO2/yr	mean	816.76
2C	JPN	2030	global	Emissions|Non-CO2	Mt CO2-equiv/yr	mean	44.47
2C	JPN	2030	global	Emissions|CO2|Industry	Mt CO2/yr	mean	221.2
2C	JPN	2030	global	Emissions|CO2|AFOLU	Mt CO2/yr	mean	2.49
2C	JPN	2030	global	Emissions|CO2|Energy|Demand|Residential and Commercial	Mt CO2/yr	mean	108.81
2C	JPN	2030	global	Emissions|CO2|Energy|Demand|Transportation	Mt CO2/yr	mean	173.33
2C	JPN	2030	global	Emissions|CO2|Energy|Supply	Mt CO2/yr	mean	252.94
2C	RUS	2030	global	Emissions|Non-CO2	Mt CO2-equiv/yr	mean	525.46
2C	RUS	2030	global	Emissions|CO2|Industry	Mt CO2/yr	mean	335.33
2C	RUS	2030	global	Emissions|CO2|AFOLU	Mt CO2/yr	mean	34.92
2C	RUS	2030	global	Emissions|CO2|Energy|Demand|Residential and Commercial	Mt CO2/yr	mean	141.3
2C	RUS	2030	global	Emissions|CO2|Energy|Demand|Transportation	Mt CO2/yr	mean	196.94
2C	RUS	2030	global	Emissions|CO2|Energy|Supply	Mt CO2/yr	mean	512.09
2C	USA	2030	global	Emissions|Non-CO2	Mt CO2-equiv/yr	mean	854.5
2C	USA	2030	global	Emissions|CO2|Industry	Mt CO2/yr	mean	591.54
2C	USA	2030	global	Emissions|CO2|AFOLU	Mt CO2/yr	mean	-76.99
2C	USA	2030	global	Emissions|CO2|Energy|Demand|Residential and Commercial	Mt CO2/yr	mean	467.87
2C	USA	2030	global	Emissions|CO2|Energy|Demand|Transportation	Mt CO2/yr	mean	1269.04
2C	USA	2030	global	Emissions|CO2|Energy|Supply	Mt CO2/yr	mean	1128.13
1.5C	BRA	2030	global	Emissions|Non-CO2	Mt CO2-equiv/yr	mean	660.27
1.5C	BRA	2030	global	Emissions|CO2|Industry	Mt CO2/yr	mean	143.68
1.5C	BRA	2030	global	Emissions|CO2|AFOLU	Mt CO2/yr	mean	-74.29
1.5C	BRA	2030	global	Emissions|CO2|Energy|Demand|Residential and Commercial	Mt CO2/yr	mean	16.53
1.5C	BRA	2030	global	Emissions|CO2|Energy|Demand|Transportation	Mt CO2/yr	mean	130.95
1.5C	BRA	2030	global	Emissions|CO2|Energy|Supply	Mt CO2/yr	mean	-23.58
1.5C	CHN	2030	global	Emissions|Non-CO2	Mt CO2-equiv/yr	mean	1609.14
1.5C	CHN	2030	global	Emissions|CO2|Industry	Mt CO2/yr	mean	2802.27
1.5C	CHN	2030	global	Emissions|CO2|AFOLU	Mt CO2/yr	mean	-179.9
1.5C	CHN	2030	global	Emissions|CO2|Energy|Demand|Residential and Commercial	Mt CO2/yr	mean	319.39
1.5C	CHN	2030	global	Emissions|CO2|Energy|Demand|Transportation	Mt CO2/yr	mean	888.14
1.5C	CHN	2030	global	Emissions|CO2|Energy|Supply	Mt CO2/yr	mean	1738.95
1.5C	EU	2030	global	Emissions|Non-CO2	Mt CO2-equiv/yr	mean	599.78
1.5C	EU	2030	global	Emissions|CO2|Industry	Mt CO2/yr	mean	434.45
1.5C	EU	2030	global	Emissions|CO2|AFOLU	Mt CO2/yr	mean	-174.46
1.5C	EU	2030	global	Emissions|CO2|Energy|Demand|Residential and Commercial	Mt CO2/yr	mean	386.04
1.5C	EU	2030	global	Emissions|CO2|Energy|Demand|Transportation	Mt CO2/yr	mean	597.97
1.5C	EU	2030	global	Emissions|CO2|Energy|Supply	Mt CO2/yr	mean	557.78
1.5C	IND	2030	global	Emissions|Non-CO2	Mt CO2-equiv/yr	mean	929.83
1.5C	IND	2030	global	Emissions|CO2|Industry	Mt CO2/yr	mean	660
1.5C	IND	2030	global	Emissions|CO2|AFOLU	Mt CO2/yr	mean	47.25
1.5C	IND	2030	global	Emissions|CO2|Energy|Demand|Residential and Commercial	Mt CO2/yr	mean	109.65
1.5C	IND	2030	global	Emissions|CO2|Energy|Demand|Transportation	Mt CO2/yr	mean	328.32
1.5C	IND	2030	global	Emissions|CO2|Energy|Supply	Mt CO2/yr	mean	549.78
1.5C	JPN	2030	global	Emissions|Non-CO2	Mt CO2-equiv/yr	mean	41.3
1.5C	JPN	2030	global	Emissions|CO2|Industry	Mt CO2/yr	mean	184.82
1.5C	JPN	2030	global	Emissions|CO2|AFOLU	Mt CO2/yr	mean	2.89
1.5C	JPN	2030	global	Emissions|CO2|Energy|Demand|Residential and Commercial	Mt CO2/yr	mean	87.85
1.5C	JPN	2030	global	Emissions|CO2|Energy|Demand|Transportation	Mt CO2/yr	mean	161.48
1.5C	JPN	2030	global	Emissions|CO2|Energy|Supply	Mt CO2/yr	mean	205.75
1.5C	RUS	2030	global	Emissions|Non-CO2	Mt CO2-equiv/yr	mean	478.71
1.5C	RUS	2030	global	Emissions|CO2|Industry	Mt CO2/yr	mean	295.42
1.5C	RUS	2030	global	Emissions|CO2|AFOLU	Mt CO2/yr	mean	42.43
1.5C	RUS	2030	global	Emissions|CO2|Energy|Demand|Residential and Commercial	Mt CO2/yr	mean	91.82
1.5C	RUS	2030	global	Emissions|CO2|Energy|Demand|Transportation	Mt CO2/yr	mean	165.47
1.5C	RUS	2030	global	Emissions|CO2|Energy|Supply	Mt CO2/yr	mean	272.43
1.5C	USA	2030	global	Emissions|Non-CO2	Mt CO2-equiv/yr	mean	791.45
1.5C	USA	2030	global	Emissions|CO2|Industry	Mt CO2/yr	mean	500.9
1.5C	USA	2030	global	Emissions|CO2|AFOLU	Mt CO2/yr	mean	-75.73
1.5C	USA	2030	global	Emissions|CO2|Energy|Demand|Residential and Commercial	Mt CO2/yr	mean	360.56
1.5C	USA	2030	global	Emissions|CO2|Energy|Demand|Transportation	Mt CO2/yr	mean	1132.18
1.5C	USA	2030	global	Emissions|CO2|Energy|Supply	Mt CO2/yr	mean	809.27
National policies	BRA	2030	global	Emissions|Non-CO2	Mt CO2-equiv/yr	mean	963.13
National policies	BRA	2030	global	Emissions|CO2|Industry	Mt CO2/yr	mean	234.97
National policies	BRA	2030	global	Emissions|CO2|AFOLU	Mt CO2/yr	mean	176.16
National policies	BRA	2030	global	Emissions|CO2|Energy|Demand|Residential and Commercial	Mt CO2/yr	mean	26.35
National policies	BRA	2030	global	Emissions|CO2|Energy|Demand|Transportation	Mt CO2/yr	mean	177.19
National policies	BRA	2030	global	Emissions|CO2|Energy|Supply	Mt CO2/yr	mean	105.37
National policies	CHN	2030	global	Emissions|Non-CO2	Mt CO2-equiv/yr	mean	3117.89
National policies	CHN	2030	global	Emissions|CO2|Industry	Mt CO2/yr	mean	3992.16
National policies	CHN	2030	global	Emissions|CO2|AFOLU	Mt CO2/yr	mean	-121.49
National policies	CHN	2030	global	Emissions|CO2|Energy|Demand|Residential and Commercial	Mt CO2/yr	mean	687.96
National policies	CHN	2030	global	Emissions|CO2|Energy|Demand|Transportation	Mt CO2/yr	mean	1156.58
National policies	CHN	2030	global	Emissions|CO2|Energy|Supply	Mt CO2/yr	mean	5889.97
National policies	EU	2030	global	Emissions|Non-CO2	Mt CO2-equiv/yr	mean	954.09
National policies	EU	2030	global	Emissions|CO2|Industry	Mt CO2/yr	mean	610.74
National policies	EU	2030	global	Emissions|CO2|AFOLU	Mt CO2/yr	mean	-117.44
National policies	EU	2030	global	Emissions|CO2|Energy|Demand|Residential and Commercial	Mt CO2/yr	mean	669.82
National policies	EU	2030	global	Emissions|CO2|Energy|Demand|Transportation	Mt CO2/yr	mean	730.16
National policies	EU	2030	global	Emissions|CO2|Energy|Supply	Mt CO2/yr	mean	1225.82
National policies	IND	2030	global	Emissions|Non-CO2	Mt CO2-equiv/yr	mean	1456.69
National policies	IND	2030	global	Emissions|CO2|Industry	Mt CO2/yr	mean	1082.48
National policies	IND	2030	global	Emissions|CO2|AFOLU	Mt CO2/yr	mean	103.26
National policies	IND	2030	global	Emissions|CO2|Energy|Demand|Residential and Commercial	Mt CO2/yr	mean	205.72
National policies	IND	2030	global	Emissions|CO2|Energy|Demand|Transportation	Mt CO2/yr	mean	402.93
National policies	IND	2030	global	Emissions|CO2|Energy|Supply	Mt CO2/yr	mean	1911.41
National policies	JPN	2030	global	Emissions|Non-CO2	Mt CO2-equiv/yr	mean	86.94
National policies	JPN	2030	global	Emissions|CO2|Industry	Mt CO2/yr	mean	288.39
National policies	JPN	2030	global	Emissions|CO2|AFOLU	Mt CO2/yr	mean	4.87
National policies	JPN	2030	global	Emissions|CO2|Energy|Demand|Residential and Commercial	Mt CO2/yr	mean	137.89
National policies	JPN	2030	global	Emissions|CO2|Energy|Demand|Transportation	Mt CO2/yr	mean	193.21
National policies	JPN	2030	global	Emissions|CO2|Energy|Supply	Mt CO2/yr	mean	401.31
National policies	RUS	2030	global	Emissions|Non-CO2	Mt CO2-equiv/yr	mean	850.14
National policies	RUS	2030	global	Emissions|CO2|Industry	Mt CO2/yr	mean	403.75
National policies	RUS	2030	global	Emissions|CO2|AFOLU	Mt CO2/yr	mean	105.01
National policies	RUS	2030	global	Emissions|CO2|Energy|Demand|Residential and Commercial	Mt CO2/yr	mean	165.41
National policies	RUS	2030	global	Emissions|CO2|Energy|Demand|Transportation	Mt CO2/yr	mean	221.18
National policies	RUS	2030	global	Emissions|CO2|Energy|Supply	Mt CO2/yr	mean	895.71
National policies	USA	2030	global	Emissions|Non-CO2	Mt CO2-equiv/yr	mean	1414.54
National policies	USA	2030	global	Emissions|CO2|Industry	Mt CO2/yr	mean	778.12
National policies	USA	2030	global	Emissions|CO2|AFOLU	Mt CO2/yr	mean	23.67
National policies	USA	2030	global	Emissions|CO2|Energy|Demand|Residential and Commercial	Mt CO2/yr	mean	610.18
National policies	USA	2030	global	Emissions|CO2|Energy|Demand|Transportation	Mt CO2/yr	mean	1445.86
National policies	USA	2030	global	Emissions|CO2|Energy|Supply	Mt CO2/yr	mean	2483
NDC	BRA	2030	global	Emissions|Non-CO2	Mt CO2-equiv/yr	mean	804.91
NDC	BRA	2030	global	Emissions|CO2|Industry	Mt CO2/yr	mean	163.62
NDC	BRA	2030	global	Emissions|CO2|AFOLU	Mt CO2/yr	mean	7.71
NDC	BRA	2030	global	Emissions|CO2|Energy|Demand|Residential and Commercial	Mt CO2/yr	mean	18.8
NDC	BRA	2030	global	Emissions|CO2|Energy|Demand|Transportation	Mt CO2/yr	mean	149.52
NDC	BRA	2030	global	Emissions|CO2|Energy|Supply	Mt CO2/yr	mean	-3.33
NDC	CHN	2030	global	Emissions|Non-CO2	Mt CO2-equiv/yr	mean	2877.86
NDC	CHN	2030	global	Emissions|CO2|Industry	Mt CO2/yr	mean	3922.62
NDC	CHN	2030	global	Emissions|CO2|AFOLU	Mt CO2/yr	mean	-161.01
NDC	CHN	2030	global	Emissions|CO2|Energy|Demand|Residential and Commercial	Mt CO2/yr	mean	586.64
NDC	CHN	2030	global	Emissions|CO2|Energy|Demand|Transportation	Mt CO2/yr	mean	1133.68
NDC	CHN	2030	global	Emissions|CO2|Energy|Supply	Mt CO2/yr	mean	4971.31
NDC	EU	2030	global	Emissions|Non-CO2	Mt CO2-equiv/yr	mean	727.81
NDC	EU	2030	global	Emissions|CO2|Industry	Mt CO2/yr	mean	544.23
NDC	EU	2030	global	Emissions|CO2|AFOLU	Mt CO2/yr	mean	-158.98
NDC	EU	2030	global	Emissions|CO2|Energy|Demand|Residential and Commercial	Mt CO2/yr	mean	576.86
NDC	EU	2030	global	Emissions|CO2|Energy|Demand|Transportation	Mt CO2/yr	mean	673.91
NDC	EU	2030	global	Emissions|CO2|Energy|Supply	Mt CO2/yr	mean	752.43
NDC	IND	2030	global	Emissions|Non-CO2	Mt CO2-equiv/yr	mean	1467.08
NDC	IND	2030	global	Emissions|CO2|Industry	Mt CO2/yr	mean	1125.59
NDC	IND	2030	global	Emissions|CO2|AFOLU	Mt CO2/yr	mean	64.08
NDC	IND	2030	global	Emissions|CO2|Energy|Demand|Residential and Commercial	Mt CO2/yr	mean	189.25
NDC	IND	2030	global	Emissions|CO2|Energy|Demand|Transportation	Mt CO2/yr	mean	403.65
NDC	IND	2030	global	Emissions|CO2|Energy|Supply	Mt CO2/yr	mean	1831.94
NDC	JPN	2030	global	Emissions|Non-CO2	Mt CO2-equiv/yr	mean	69.01
NDC	JPN	2030	global	Emissions|CO2|Industry	Mt CO2/yr	mean	261.62
NDC	JPN	2030	global	Emissions|CO2|AFOLU	Mt CO2/yr	mean	2.17
NDC	JPN	2030	global	Emissions|CO2|Energy|Demand|Residential and Commercial	Mt CO2/yr	mean	119.82
NDC	JPN	2030	global	Emissions|CO2|Energy|Demand|Transportation	Mt CO2/yr	mean	182.77
NDC	JPN	2030	global	Emissions|CO2|Energy|Supply	Mt CO2/yr	mean	374.4
NDC	RUS	2030	global	Emissions|Non-CO2	Mt CO2-equiv/yr	mean	785.98
NDC	RUS	2030	global	Emissions|CO2|Industry	Mt CO2/yr	mean	406.04
NDC	RUS	2030	global	Emissions|CO2|AFOLU	Mt CO2/yr	mean	87.45
NDC	RUS	2030	global	Emissions|CO2|Energy|Demand|Residential and Commercial	Mt CO2/yr	mean	164.64
NDC	RUS	2030	global	Emissions|CO2|Energy|Demand|Transportation	Mt CO2/yr	mean	222.42
NDC	RUS	2030	global	Emissions|CO2|Energy|Supply	Mt CO2/yr	mean	909.88
NDC	USA	2030	global	Emissions|Non-CO2	Mt CO2-equiv/yr	mean	954.53
NDC	USA	2030	global	Emissions|CO2|Industry	Mt CO2/yr	mean	597.33
NDC	USA	2030	global	Emissions|CO2|AFOLU	Mt CO2/yr	mean	-107.54
NDC	USA	2030	global	Emissions|CO2|Energy|Demand|Residential and Commercial	Mt CO2/yr	mean	499.47
NDC	USA	2030	global	Emissions|CO2|Energy|Demand|Transportation	Mt CO2/yr	mean	1290.98
NDC	USA	2030	global	Emissions|CO2|Energy|Supply	Mt CO2/yr	mean	1347.07
No new policies	BRA	2030	global	Emissions|Non-CO2	Mt CO2-equiv/yr	mean	1004.66
No new policies	BRA	2030	global	Emissions|CO2|Industry	Mt CO2/yr	mean	218.9
No new policies	BRA	2030	global	Emissions|CO2|AFOLU	Mt CO2/yr	mean	232.96
No new policies	BRA	2030	global	Emissions|CO2|Energy|Demand|Residential and Commercial	Mt CO2/yr	mean	37.42
No new policies	BRA	2030	global	Emissions|CO2|Energy|Demand|Transportation	Mt CO2/yr	mean	241.12
No new policies	BRA	2030	global	Emissions|CO2|Energy|Supply	Mt CO2/yr	mean	129.9
No new policies	CHN	2030	global	Emissions|Non-CO2	Mt CO2-equiv/yr	mean	3271.21
No new policies	CHN	2030	global	Emissions|CO2|Industry	Mt CO2/yr	mean	4262.78
No new policies	CHN	2030	global	Emissions|CO2|AFOLU	Mt CO2/yr	mean	-94.02
No new policies	CHN	2030	global	Emissions|CO2|Energy|Demand|Residential and Commercial	Mt CO2/yr	mean	667.57
No new policies	CHN	2030	global	Emissions|CO2|Energy|Demand|Transportation	Mt CO2/yr	mean	1300.89
No new policies	CHN	2030	global	Emissions|CO2|Energy|Supply	Mt CO2/yr	mean	6742.63
No new policies	EU	2030	global	Emissions|Non-CO2	Mt CO2-equiv/yr	mean	1118.72
No new policies	EU	2030	global	Emissions|CO2|Industry	Mt CO2/yr	mean	683.99
No new policies	EU	2030	global	Emissions|CO2|AFOLU	Mt CO2/yr	mean	-131.12
No new policies	EU	2030	global	Emissions|CO2|Energy|Demand|Residential and Commercial	Mt CO2/yr	mean	781.37
No new policies	EU	2030	global	Emissions|CO2|Energy|Demand|Transportation	Mt CO2/yr	mean	838.9
No new policies	EU	2030	global	Emissions|CO2|Energy|Supply	Mt CO2/yr	mean	1468.79
No new policies	IND	2030	global	Emissions|Non-CO2	Mt CO2-equiv/yr	mean	1492.16
No new policies	IND	2030	global	Emissions|CO2|Industry	Mt CO2/yr	mean	1196.95
No new policies	IND	2030	global	Emissions|CO2|AFOLU	Mt CO2/yr	mean	114.2
No new policies	IND	2030	global	Emissions|CO2|Energy|Demand|Residential and Commercial	Mt CO2/yr	mean	210.42
No new policies	IND	2030	global	Emissions|CO2|Energy|Demand|Transportation	Mt CO2/yr	mean	482.37
No new policies	IND	2030	global	Emissions|CO2|Energy|Supply	Mt CO2/yr	mean	2037.63
No new policies	JPN	2030	global	Emissions|Non-CO2	Mt CO2-equiv/yr	mean	100.44
No new policies	JPN	2030	global	Emissions|CO2|Industry	Mt CO2/yr	mean	282.84
No new policies	JPN	2030	global	Emissions|CO2|AFOLU	Mt CO2/yr	mean	6.13
No new policies	JPN	2030	global	Emissions|CO2|Energy|Demand|Residential and Commercial	Mt CO2/yr	mean	147.4
No new policies	JPN	2030	global	Emissions|CO2|Energy|Demand|Transportation	Mt CO2/yr	mean	207.68
No new policies	JPN	2030	global	Emissions|CO2|Energy|Supply	Mt CO2/yr	mean	487.11
No new policies	RUS	2030	global	Emissions|Non-CO2	Mt CO2-equiv/yr	mean	853.56
No new policies	RUS	2030	global	Emissions|CO2|Industry	Mt CO2/yr	mean	411.61
No new policies	RUS	2030	global	Emissions|CO2|AFOLU	Mt CO2/yr	mean	134.67
No new policies	RUS	2030	global	Emissions|CO2|Energy|Demand|Residential and Commercial	Mt CO2/yr	mean	190.94
No new policies	RUS	2030	global	Emissions|CO2|Energy|Demand|Transportation	Mt CO2/yr	mean	237.57
No new policies	RUS	2030	global	Emissions|CO2|Energy|Supply	Mt CO2/yr	mean	858.59
No new policies	USA	2030	global	Emissions|Non-CO2	Mt CO2-equiv/yr	mean	1547.49
No new policies	USA	2030	global	Emissions|CO2|Industry	Mt CO2/yr	mean	818.94
No new policies	USA	2030	global	Emissions|CO2|AFOLU	Mt CO2/yr	mean	41.89
No new policies	USA	2030	global	Emissions|CO2|Energy|Demand|Residential and Commercial	Mt CO2/yr	mean	689.16
No new policies	USA	2030	global	Emissions|CO2|Energy|Demand|Transportation	Mt CO2/yr	mean	1683.82
No new policies	USA	2030	global	Emissions|CO2|Energy|Supply	Mt CO2/yr	mean	2849.6
2010	BRA	2010	global	Emissions|Non-CO2	Mt CO2-equiv/yr	mean	737.7
2010	BRA	2010	global	Emissions|CO2|Industry	Mt CO2/yr	mean	152.7
2010	BRA	2010	global	Emissions|CO2|AFOLU	Mt CO2/yr	mean	240.36
2010	BRA	2010	global	Emissions|CO2|Energy|Demand|Residential and Commercial	Mt CO2/yr	mean	21.86
2010	BRA	2010	global	Emissions|CO2|Energy|Demand|Transportation	Mt CO2/yr	mean	138.47
2010	BRA	2010	global	Emissions|CO2|Energy|Supply	Mt CO2/yr	mean	81.57
2010	CHN	2010	global	Emissions|Non-CO2	Mt CO2-equiv/yr	mean	2490.46
2010	CHN	2010	global	Emissions|CO2|Industry	Mt CO2/yr	mean	3228.89
2010	CHN	2010	global	Emissions|CO2|AFOLU	Mt CO2/yr	mean	40.89
2010	CHN	2010	global	Emissions|CO2|Energy|Demand|Residential and Commercial	Mt CO2/yr	mean	374.34
2010	CHN	2010	global	Emissions|CO2|Energy|Demand|Transportation	Mt CO2/yr	mean	518.04
2010	CHN	2010	global	Emissions|CO2|Energy|Supply	Mt CO2/yr	mean	3708.84
2010	EU	2010	global	Emissions|Non-CO2	Mt CO2-equiv/yr	mean	1030.26
2010	EU	2010	global	Emissions|CO2|Industry	Mt CO2/yr	mean	723.6
2010	EU	2010	global	Emissions|CO2|AFOLU	Mt CO2/yr	mean	-115.58
2010	EU	2010	global	Emissions|CO2|Energy|Demand|Residential and Commercial	Mt CO2/yr	mean	665.85
2010	EU	2010	global	Emissions|CO2|Energy|Demand|Transportation	Mt CO2/yr	mean	853.98
2010	EU	2010	global	Emissions|CO2|Energy|Supply	Mt CO2/yr	mean	1446.86
2010	IND	2010	global	Emissions|Non-CO2	Mt CO2-equiv/yr	mean	1181.08
2010	IND	2010	global	Emissions|CO2|Industry	Mt CO2/yr	mean	481.5
2010	IND	2010	global	Emissions|CO2|AFOLU	Mt CO2/yr	mean	257.06
2010	IND	2010	global	Emissions|CO2|Energy|Demand|Residential and Commercial	Mt CO2/yr	mean	98.87
2010	IND	2010	global	Emissions|CO2|Energy|Demand|Transportation	Mt CO2/yr	mean	178.53
2010	IND	2010	global	Emissions|CO2|Energy|Supply	Mt CO2/yr	mean	839.41
2010	JPN	2010	global	Emissions|Non-CO2	Mt CO2-equiv/yr	mean	90.99
2010	JPN	2010	global	Emissions|CO2|Industry	Mt CO2/yr	mean	297.66
2010	JPN	2010	global	Emissions|CO2|AFOLU	Mt CO2/yr	mean	-5.34
2010	JPN	2010	global	Emissions|CO2|Energy|Demand|Residential and Commercial	Mt CO2/yr	mean	147.62
2010	JPN	2010	global	Emissions|CO2|Energy|Demand|Transportation	Mt CO2/yr	mean	230.75
2010	JPN	2010	global	Emissions|CO2|Energy|Supply	Mt CO2/yr	mean	526.68
2010	RUS	2010	global	Emissions|Non-CO2	Mt CO2-equiv/yr	mean	719.09
2010	RUS	2010	global	Emissions|CO2|Industry	Mt CO2/yr	mean	341.79
2010	RUS	2010	global	Emissions|CO2|AFOLU	Mt CO2/yr	mean	-85.26
2010	RUS	2010	global	Emissions|CO2|Energy|Demand|Residential and Commercial	Mt CO2/yr	mean	140.62
2010	RUS	2010	global	Emissions|CO2|Energy|Demand|Transportation	Mt CO2/yr	mean	187.07
2010	RUS	2010	global	Emissions|CO2|Energy|Supply	Mt CO2/yr	mean	804.71
2010	USA	2010	global	Emissions|Non-CO2	Mt CO2-equiv/yr	mean	1385.42
2010	USA	2010	global	Emissions|CO2|Industry	Mt CO2/yr	mean	680.85
2010	USA	2010	global	Emissions|CO2|AFOLU	Mt CO2/yr	mean	11.14
2010	USA	2010	global	Emissions|CO2|Energy|Demand|Residential and Commercial	Mt CO2/yr	mean	540.31
2010	USA	2010	global	Emissions|CO2|Energy|Demand|Transportation	Mt CO2/yr	mean	1575.97
2010	USA	2010	global	Emissions|CO2|Energy|Supply	Mt CO2/yr	mean	2510.13
2015	BRA	2015	global	Emissions|Non-CO2	Mt CO2-equiv/yr	mean	791.84
2015	BRA	2015	global	Emissions|CO2|Industry	Mt CO2/yr	mean	185.25
2015	BRA	2015	global	Emissions|CO2|AFOLU	Mt CO2/yr	mean	242.68
2015	BRA	2015	global	Emissions|CO2|Energy|Demand|Residential and Commercial	Mt CO2/yr	mean	22.93
2015	BRA	2015	global	Emissions|CO2|Energy|Demand|Transportation	Mt CO2/yr	mean	149.02
2015	BRA	2015	global	Emissions|CO2|Energy|Supply	Mt CO2/yr	mean	96.27
2015	CHN	2015	global	Emissions|Non-CO2	Mt CO2-equiv/yr	mean	2783.71
2015	CHN	2015	global	Emissions|CO2|Industry	Mt CO2/yr	mean	3691.17
2015	CHN	2015	global	Emissions|CO2|AFOLU	Mt CO2/yr	mean	-19.62
2015	CHN	2015	global	Emissions|CO2|Energy|Demand|Residential and Commercial	Mt CO2/yr	mean	410.16
2015	CHN	2015	global	Emissions|CO2|Energy|Demand|Transportation	Mt CO2/yr	mean	679.41
2015	CHN	2015	global	Emissions|CO2|Energy|Supply	Mt CO2/yr	mean	4147.16
2015	EU	2015	global	Emissions|Non-CO2	Mt CO2-equiv/yr	mean	993.51
2015	EU	2015	global	Emissions|CO2|Industry	Mt CO2/yr	mean	699.45
2015	EU	2015	global	Emissions|CO2|AFOLU	Mt CO2/yr	mean	-124.34
2015	EU	2015	global	Emissions|CO2|Energy|Demand|Residential and Commercial	Mt CO2/yr	mean	645.03
2015	EU	2015	global	Emissions|CO2|Energy|Demand|Transportation	Mt CO2/yr	mean	808
2015	EU	2015	global	Emissions|CO2|Energy|Supply	Mt CO2/yr	mean	1319.42
2015	IND	2015	global	Emissions|Non-CO2	Mt CO2-equiv/yr	mean	1205.76
2015	IND	2015	global	Emissions|CO2|Industry	Mt CO2/yr	mean	611.56
2015	IND	2015	global	Emissions|CO2|AFOLU	Mt CO2/yr	mean	193.17
2015	IND	2015	global	Emissions|CO2|Energy|Demand|Residential and Commercial	Mt CO2/yr	mean	110.45
2015	IND	2015	global	Emissions|CO2|Energy|Demand|Transportation	Mt CO2/yr	mean	211.82
2015	IND	2015	global	Emissions|CO2|Energy|Supply	Mt CO2/yr	mean	1103.71
2015	JPN	2015	global	Emissions|Non-CO2	Mt CO2-equiv/yr	mean	110.32
2015	JPN	2015	global	Emissions|CO2|Industry	Mt CO2/yr	mean	299.56
2015	JPN	2015	global	Emissions|CO2|AFOLU	Mt CO2/yr	mean	1.7
2015	JPN	2015	global	Emissions|CO2|Energy|Demand|Residential and Commercial	Mt CO2/yr	mean	144.4
2015	JPN	2015	global	Emissions|CO2|Energy|Demand|Transportation	Mt CO2/yr	mean	218.06
2015	JPN	2015	global	Emissions|CO2|Energy|Supply	Mt CO2/yr	mean	516.22
2015	RUS	2015	global	Emissions|Non-CO2	Mt CO2-equiv/yr	mean	757.89
2015	RUS	2015	global	Emissions|CO2|Industry	Mt CO2/yr	mean	381.16
2015	RUS	2015	global	Emissions|CO2|AFOLU	Mt CO2/yr	mean	44.46
2015	RUS	2015	global	Emissions|CO2|Energy|Demand|Residential and Commercial	Mt CO2/yr	mean	145.51
2015	RUS	2015	global	Emissions|CO2|Energy|Demand|Transportation	Mt CO2/yr	mean	200.23
2015	RUS	2015	global	Emissions|CO2|Energy|Supply	Mt CO2/yr	mean	806.34
2015	USA	2015	global	Emissions|Non-CO2	Mt CO2-equiv/yr	mean	1401.92
2015	USA	2015	global	Emissions|CO2|Industry	Mt CO2/yr	mean	735.5
2015	USA	2015	global	Emissions|CO2|AFOLU	Mt CO2/yr	mean	82.05
2015	USA	2015	global	Emissions|CO2|Energy|Demand|Residential and Commercial	Mt CO2/yr	mean	552.59
2015	USA	2015	global	Emissions|CO2|Energy|Demand|Transportation	Mt CO2/yr	mean	1567.14
2015	USA	2015	global	Emissions|CO2|Energy|Supply	Mt CO2/yr	mean	2236.09
2C	BRA	2030	global	Emissions|Kyoto Gases	Mt CO2-equiv/yr	perc_10	439.46
2C	CHN	2030	global	Emissions|Kyoto Gases	Mt CO2-equiv/yr	perc_10	5853.91
2C	EU	2030	global	Emissions|Kyoto Gases	Mt CO2-equiv/yr	perc_10	2355.85
2C	IND	2030	global	Emissions|Kyoto Gases	Mt CO2-equiv/yr	perc_10	1957.82
2C	JPN	2030	global	Emissions|Kyoto Gases	Mt CO2-equiv/yr	perc_10	664.98
2C	RUS	2030	global	Emissions|Kyoto Gases	Mt CO2-equiv/yr	perc_10	1489.88
2C	USA	2030	global	Emissions|Kyoto Gases	Mt CO2-equiv/yr	perc_10	3422.65
1.5C	BRA	2030	global	Emissions|Kyoto Gases	Mt CO2-equiv/yr	perc_10	245.62
1.5C	CHN	2030	global	Emissions|Kyoto Gases	Mt CO2-equiv/yr	perc_10	4726.59
1.5C	EU	2030	global	Emissions|Kyoto Gases	Mt CO2-equiv/yr	perc_10	1819.63
1.5C	IND	2030	global	Emissions|Kyoto Gases	Mt CO2-equiv/yr	perc_10	1535.42
1.5C	JPN	2030	global	Emissions|Kyoto Gases	Mt CO2-equiv/yr	perc_10	589.31
1.5C	RUS	2030	global	Emissions|Kyoto Gases	Mt CO2-equiv/yr	perc_10	876.55
1.5C	USA	2030	global	Emissions|Kyoto Gases	Mt CO2-equiv/yr	perc_10	2690.23
National policies	BRA	2030	global	Emissions|Kyoto Gases	Mt CO2-equiv/yr	perc_10	1313.57
National policies	CHN	2030	global	Emissions|Kyoto Gases	Mt CO2-equiv/yr	perc_10	12887.5
National policies	EU	2030	global	Emissions|Kyoto Gases	Mt CO2-equiv/yr	perc_10	3470.74
National policies	IND	2030	global	Emissions|Kyoto Gases	Mt CO2-equiv/yr	perc_10	4221.3
National policies	JPN	2030	global	Emissions|Kyoto Gases	Mt CO2-equiv/yr	perc_10	965.67
National policies	RUS	2030	global	Emissions|Kyoto Gases	Mt CO2-equiv/yr	perc_10	2407.7
National policies	USA	2030	global	Emissions|Kyoto Gases	Mt CO2-equiv/yr	perc_10	5965.74
NDC	BRA	2030	global	Emissions|Kyoto Gases	Mt CO2-equiv/yr	perc_10	1067.38
NDC	CHN	2030	global	Emissions|Kyoto Gases	Mt CO2-equiv/yr	perc_10	12373.7
NDC	EU	2030	global	Emissions|Kyoto Gases	Mt CO2-equiv/yr	perc_10	2960.58
NDC	IND	2030	global	Emissions|Kyoto Gases	Mt CO2-equiv/yr	perc_10	4177.98
NDC	JPN	2030	global	Emissions|Kyoto Gases	Mt CO2-equiv/yr	perc_10	954.34
NDC	RUS	2030	global	Emissions|Kyoto Gases	Mt CO2-equiv/yr	perc_10	2458.27
NDC	USA	2030	global	Emissions|Kyoto Gases	Mt CO2-equiv/yr	perc_10	4202.01
No new policies	BRA	2030	global	Emissions|Kyoto Gases	Mt CO2-equiv/yr	perc_10	1384.4
No new policies	CHN	2030	global	Emissions|Kyoto Gases	Mt CO2-equiv/yr	perc_10	13941.6
No new policies	EU	2030	global	Emissions|Kyoto Gases	Mt CO2-equiv/yr	perc_10	4061.42
No new policies	IND	2030	global	Emissions|Kyoto Gases	Mt CO2-equiv/yr	perc_10	4473.67
No new policies	JPN	2030	global	Emissions|Kyoto Gases	Mt CO2-equiv/yr	perc_10	978.97
No new policies	RUS	2030	global	Emissions|Kyoto Gases	Mt CO2-equiv/yr	perc_10	2411.11
No new policies	USA	2030	global	Emissions|Kyoto Gases	Mt CO2-equiv/yr	perc_10	6349.92
2C	BRA	2030	global	Emissions|Kyoto Gases	Mt CO2-equiv/yr	perc_90	1705.08
2C	CHN	2030	global	Emissions|Kyoto Gases	Mt CO2-equiv/yr	perc_90	13367.6
2C	EU	2030	global	Emissions|Kyoto Gases	Mt CO2-equiv/yr	perc_90	3694.36
2C	IND	2030	global	Emissions|Kyoto Gases	Mt CO2-equiv/yr	perc_90	4278.75
2C	JPN	2030	global	Emissions|Kyoto Gases	Mt CO2-equiv/yr	perc_90	1038.57
2C	RUS	2030	global	Emissions|Kyoto Gases	Mt CO2-equiv/yr	perc_90	2078.39
2C	USA	2030	global	Emissions|Kyoto Gases	Mt CO2-equiv/yr	perc_90	5548.41
1.5C	BRA	2030	global	Emissions|Kyoto Gases	Mt CO2-equiv/yr	perc_90	1482.51
1.5C	CHN	2030	global	Emissions|Kyoto Gases	Mt CO2-equiv/yr	perc_90	10921.8
1.5C	EU	2030	global	Emissions|Kyoto Gases	Mt CO2-equiv/yr	perc_90	3119.32
1.5C	IND	2030	global	Emissions|Kyoto Gases	Mt CO2-equiv/yr	perc_90	3626.12
1.5C	JPN	2030	global	Emissions|Kyoto Gases	Mt CO2-equiv/yr	perc_90	934.75
1.5C	RUS	2030	global	Emissions|Kyoto Gases	Mt CO2-equiv/yr	perc_90	1912.42
1.5C	USA	2030	global	Emissions|Kyoto Gases	Mt CO2-equiv/yr	perc_90	5032.04
National policies	BRA	2030	global	Emissions|Kyoto Gases	Mt CO2-equiv/yr	perc_90	2196.8
National policies	CHN	2030	global	Emissions|Kyoto Gases	Mt CO2-equiv/yr	perc_90	17902.9
National policies	EU	2030	global	Emissions|Kyoto Gases	Mt CO2-equiv/yr	perc_90	5433.77
National policies	IND	2030	global	Emissions|Kyoto Gases	Mt CO2-equiv/yr	perc_90	6880.3
National policies	JPN	2030	global	Emissions|Kyoto Gases	Mt CO2-equiv/yr	perc_90	1431.83
National policies	RUS	2030	global	Emissions|Kyoto Gases	Mt CO2-equiv/yr	perc_90	3099.73
National policies	USA	2030	global	Emissions|Kyoto Gases	Mt CO2-equiv/yr	perc_90	8415.36
NDC	BRA	2030	global	Emissions|Kyoto Gases	Mt CO2-equiv/yr	perc_90	1253.93
NDC	CHN	2030	global	Emissions|Kyoto Gases	Mt CO2-equiv/yr	perc_90	15742.5
NDC	EU	2030	global	Emissions|Kyoto Gases	Mt CO2-equiv/yr	perc_90	3605.94
NDC	IND	2030	global	Emissions|Kyoto Gases	Mt CO2-equiv/yr	perc_90	6471.93
NDC	JPN	2030	global	Emissions|Kyoto Gases	Mt CO2-equiv/yr	perc_90	1152.08
NDC	RUS	2030	global	Emissions|Kyoto Gases	Mt CO2-equiv/yr	perc_90	2890.2
NDC	USA	2030	global	Emissions|Kyoto Gases	Mt CO2-equiv/yr	perc_90	5272.94
No new policies	BRA	2030	global	Emissions|Kyoto Gases	Mt CO2-equiv/yr	perc_90	2348.9
No new policies	CHN	2030	global	Emissions|Kyoto Gases	Mt CO2-equiv/yr	perc_90	18672.8
No new policies	EU	2030	global	Emissions|Kyoto Gases	Mt CO2-equiv/yr	perc_90	5859.86
No new policies	IND	2030	global	Emissions|Kyoto Gases	Mt CO2-equiv/yr	perc_90	7396.32
No new policies	JPN	2030	global	Emissions|Kyoto Gases	Mt CO2-equiv/yr	perc_90	1591.97
No new policies	RUS	2030	global	Emissions|Kyoto Gases	Mt CO2-equiv/yr	perc_90	3125.23
No new policies	USA	2030	global	Emissions|Kyoto Gases	Mt CO2-equiv/yr	perc_90	9196.53
2010	BRA	2010	global	Emissions|Kyoto Gases	Mt CO2-equiv/yr	perc_10	1234.32
2010	CHN	2010	global	Emissions|Kyoto Gases	Mt CO2-equiv/yr	perc_10	9405.85
2010	EU	2010	global	Emissions|Kyoto Gases	Mt CO2-equiv/yr	perc_10	4427.01
2010	IND	2010	global	Emissions|Kyoto Gases	Mt CO2-equiv/yr	perc_10	2479.52
2010	JPN	2010	global	Emissions|Kyoto Gases	Mt CO2-equiv/yr	perc_10	1182.89
2010	RUS	2010	global	Emissions|Kyoto Gases	Mt CO2-equiv/yr	perc_10	2059.71
2010	USA	2010	global	Emissions|Kyoto Gases	Mt CO2-equiv/yr	perc_10	6458.34
2015	BRA	2015	global	Emissions|Kyoto Gases	Mt CO2-equiv/yr	perc_10	1338.38
2015	CHN	2015	global	Emissions|Kyoto Gases	Mt CO2-equiv/yr	perc_10	10497.6
2015	EU	2015	global	Emissions|Kyoto Gases	Mt CO2-equiv/yr	perc_10	4018.7
2015	IND	2015	global	Emissions|Kyoto Gases	Mt CO2-equiv/yr	perc_10	2992.57
2015	JPN	2015	global	Emissions|Kyoto Gases	Mt CO2-equiv/yr	perc_10	1199.29
2015	RUS	2015	global	Emissions|Kyoto Gases	Mt CO2-equiv/yr	perc_10	2197.7
2015	USA	2015	global	Emissions|Kyoto Gases	Mt CO2-equiv/yr	perc_10	6145.63
2010	BRA	2010	global	Emissions|Kyoto Gases	Mt CO2-equiv/yr	perc_90	1646.96
2010	CHN	2010	global	Emissions|Kyoto Gases	Mt CO2-equiv/yr	perc_90	11740.8
2010	EU	2010	global	Emissions|Kyoto Gases	Mt CO2-equiv/yr	perc_90	5157.46
2010	IND	2010	global	Emissions|Kyoto Gases	Mt CO2-equiv/yr	perc_90	3913.01
2010	JPN	2010	global	Emissions|Kyoto Gases	Mt CO2-equiv/yr	perc_90	1508.75
2010	RUS	2010	global	Emissions|Kyoto Gases	Mt CO2-equiv/yr	perc_90	2385.75
2010	USA	2010	global	Emissions|Kyoto Gases	Mt CO2-equiv/yr	perc_90	7727.12
2015	BRA	2015	global	Emissions|Kyoto Gases	Mt CO2-equiv/yr	perc_90	1835.97
2015	CHN	2015	global	Emissions|Kyoto Gases	Mt CO2-equiv/yr	perc_90	13707.5
2015	EU	2015	global	Emissions|Kyoto Gases	Mt CO2-equiv/yr	perc_90	4970.39
2015	IND	2015	global	Emissions|Kyoto Gases	Mt CO2-equiv/yr	perc_90	4676.16
2015	JPN	2015	global	Emissions|Kyoto Gases	Mt CO2-equiv/yr	perc_90	1518.01
2015	RUS	2015	global	Emissions|Kyoto Gases	Mt CO2-equiv/yr	perc_90	2634.55
2015	USA	2015	global	Emissions|Kyoto Gases	Mt CO2-equiv/yr	perc_90	7660.05
2C	BRA	2030	national	Emissions|Kyoto Gases	Mt CO2-equiv/yr	mean	1090.59
2C	CHN	2030	national	Emissions|Kyoto Gases	Mt CO2-equiv/yr	mean	9128.84
2C	EU	2030	national	Emissions|Kyoto Gases	Mt CO2-equiv/yr	mean	3271.8
2C	IND	2030	national	Emissions|Kyoto Gases	Mt CO2-equiv/yr	mean	5200.22
2C	JPN	2030	national	Emissions|Kyoto Gases	Mt CO2-equiv/yr	mean	885.68
2C	RUS	2030	national	Emissions|Kyoto Gases	Mt CO2-equiv/yr	mean	1734.89
2C	USA	2030	national	Emissions|Kyoto Gases	Mt CO2-equiv/yr	mean	4015.69
1.5C	BRA	2030	national	Emissions|Kyoto Gases	Mt CO2-equiv/yr	mean	1073.72
1.5C	EU	2030	national	Emissions|Kyoto Gases	Mt CO2-equiv/yr	mean	3010.29
1.5C	IND	2030	national	Emissions|Kyoto Gases	Mt CO2-equiv/yr	mean	4196.27
National policies	BRA	2030	national	Emissions|Kyoto Gases	Mt CO2-equiv/yr	mean	1332.76
National policies	CHN	2030	national	Emissions|Kyoto Gases	Mt CO2-equiv/yr	mean	15303.6
National policies	EU	2030	national	Emissions|Kyoto Gases	Mt CO2-equiv/yr	mean	3731.64
National policies	IND	2030	national	Emissions|Kyoto Gases	Mt CO2-equiv/yr	mean	6738.96
National policies	JPN	2030	national	Emissions|Kyoto Gases	Mt CO2-equiv/yr	mean	1287.29
National policies	RUS	2030	national	Emissions|Kyoto Gases	Mt CO2-equiv/yr	mean	2493.25
National policies	USA	2030	national	Emissions|Kyoto Gases	Mt CO2-equiv/yr	mean	6387.8
NDC	BRA	2030	national	Emissions|Kyoto Gases	Mt CO2-equiv/yr	mean	1224.85
NDC	CHN	2030	national	Emissions|Kyoto Gases	Mt CO2-equiv/yr	mean	12642.6
NDC	EU	2030	national	Emissions|Kyoto Gases	Mt CO2-equiv/yr	mean	3411.9
NDC	IND	2030	national	Emissions|Kyoto Gases	Mt CO2-equiv/yr	mean	6221.4
NDC	JPN	2030	national	Emissions|Kyoto Gases	Mt CO2-equiv/yr	mean	1038.8
NDC	RUS	2030	national	Emissions|Kyoto Gases	Mt CO2-equiv/yr	mean	2411.52
No new policies	BRA	2030	national	Emissions|Kyoto Gases	Mt CO2-equiv/yr	mean	1653.25
No new policies	CHN	2030	national	Emissions|Kyoto Gases	Mt CO2-equiv/yr	mean	13495.1
No new policies	IND	2030	national	Emissions|Kyoto Gases	Mt CO2-equiv/yr	mean	9017.56
No new policies	JPN	2030	national	Emissions|Kyoto Gases	Mt CO2-equiv/yr	mean	1390.69
No new policies	RUS	2030	national	Emissions|Kyoto Gases	Mt CO2-equiv/yr	mean	2540.66
No new policies	USA	2030	national	Emissions|Kyoto Gases	Mt CO2-equiv/yr	mean	6877.7

## Sheet: data_figure2
Scenario	region	period	Scope	variable	unit	statistic	value
National policies	BRA	2030	global	Final Energy|Non-fossil share	%	median	33.81
National policies	CHN	2030	global	Final Energy|Non-fossil share	%	median	14.38
National policies	EU	2030	global	Final Energy|Non-fossil share	%	median	23.35
National policies	IND	2030	global	Final Energy|Non-fossil share	%	median	13.56
National policies	JPN	2030	global	Final Energy|Non-fossil share	%	median	15.91
National policies	RUS	2030	global	Final Energy|Non-fossil share	%	median	8.8
National policies	USA	2030	global	Final Energy|Non-fossil share	%	median	14.36
National policies	World	2030	global	Final Energy|Non-fossil share	%	median	14.34
NDC	BRA	2030	global	Final Energy|Non-fossil share	%	median	44.58
NDC	CHN	2030	global	Final Energy|Non-fossil share	%	median	15.08
NDC	EU	2030	global	Final Energy|Non-fossil share	%	median	24.71
NDC	IND	2030	global	Final Energy|Non-fossil share	%	median	15.09
NDC	JPN	2030	global	Final Energy|Non-fossil share	%	median	17.46
NDC	RUS	2030	global	Final Energy|Non-fossil share	%	median	8.86
NDC	USA	2030	global	Final Energy|Non-fossil share	%	median	20.46
NDC	World	2030	global	Final Energy|Non-fossil share	%	median	16.85
No new policies	BRA	2030	global	Final Energy|Non-fossil share	%	median	23.96
No new policies	CHN	2030	global	Final Energy|Non-fossil share	%	median	10.46
No new policies	EU	2030	global	Final Energy|Non-fossil share	%	median	20.44
No new policies	IND	2030	global	Final Energy|Non-fossil share	%	median	12.65
No new policies	JPN	2030	global	Final Energy|Non-fossil share	%	median	15.17
No new policies	RUS	2030	global	Final Energy|Non-fossil share	%	median	7.7
No new policies	USA	2030	global	Final Energy|Non-fossil share	%	median	12.82
No new policies	World	2030	global	Final Energy|Non-fossil share	%	median	12.67
2010	BRA	2010	global	Final Energy|Non-fossil share	%	median	37.46
2010	CHN	2010	global	Final Energy|Non-fossil share	%	median	5.64
2010	EU	2010	global	Final Energy|Non-fossil share	%	median	14.38
2010	IND	2010	global	Final Energy|Non-fossil share	%	median	12.1
2010	JPN	2010	global	Final Energy|Non-fossil share	%	median	8.66
2010	RUS	2010	global	Final Energy|Non-fossil share	%	median	5.17
2010	USA	2010	global	Final Energy|Non-fossil share	%	median	9.94
2010	World	2010	global	Final Energy|Non-fossil share	%	median	10.08
2015	BRA	2015	global	Final Energy|Non-fossil share	%	median	32.78
2015	CHN	2015	global	Final Energy|Non-fossil share	%	median	7.47
2015	EU	2015	global	Final Energy|Non-fossil share	%	median	16.4
2015	IND	2015	global	Final Energy|Non-fossil share	%	median	10.02
2015	JPN	2015	global	Final Energy|Non-fossil share	%	median	7.1
2015	RUS	2015	global	Final Energy|Non-fossil share	%	median	6.12
2015	USA	2015	global	Final Energy|Non-fossil share	%	median	11.28
2015	World	2015	global	Final Energy|Non-fossil share	%	median	10.1
National policies	BRA	2030	global	Final Energy|Industry	EJ/yr	mean	4.19
National policies	BRA	2030	global	Final Energy|Other Sector	EJ/yr	mean	0.53
National policies	BRA	2030	global	Final Energy|Residential and Commercial	EJ/yr	mean	2.36
National policies	BRA	2030	global	Final Energy|Transportation	EJ/yr	mean	3.57
National policies	CHN	2030	global	Final Energy|Industry	EJ/yr	mean	54.42
National policies	CHN	2030	global	Final Energy|Other Sector	EJ/yr	mean	7.31
National policies	CHN	2030	global	Final Energy|Residential and Commercial	EJ/yr	mean	26.79
National policies	CHN	2030	global	Final Energy|Transportation	EJ/yr	mean	18.19
National policies	EU	2030	global	Final Energy|Industry	EJ/yr	mean	13.95
National policies	EU	2030	global	Final Energy|Other Sector	EJ/yr	mean	3.39
National policies	EU	2030	global	Final Energy|Residential and Commercial	EJ/yr	mean	21.9
National policies	EU	2030	global	Final Energy|Transportation	EJ/yr	mean	13.31
National policies	IND	2030	global	Final Energy|Industry	EJ/yr	mean	16.81
National policies	IND	2030	global	Final Energy|Other Sector	EJ/yr	mean	2.28
National policies	IND	2030	global	Final Energy|Residential and Commercial	EJ/yr	mean	12.59
National policies	IND	2030	global	Final Energy|Transportation	EJ/yr	mean	6.92
National policies	JPN	2030	global	Final Energy|Industry	EJ/yr	mean	4.79
National policies	JPN	2030	global	Final Energy|Other Sector	EJ/yr	mean	0.79
National policies	JPN	2030	global	Final Energy|Residential and Commercial	EJ/yr	mean	5.05
National policies	JPN	2030	global	Final Energy|Transportation	EJ/yr	mean	3.2
National policies	RUS	2030	global	Final Energy|Industry	EJ/yr	mean	7.82
National policies	RUS	2030	global	Final Energy|Other Sector	EJ/yr	mean	1.12
National policies	RUS	2030	global	Final Energy|Residential and Commercial	EJ/yr	mean	7.41
National policies	RUS	2030	global	Final Energy|Transportation	EJ/yr	mean	4.18
National policies	USA	2030	global	Final Energy|Industry	EJ/yr	mean	15.89
National policies	USA	2030	global	Final Energy|Other Sector	EJ/yr	mean	4.02
National policies	USA	2030	global	Final Energy|Residential and Commercial	EJ/yr	mean	25.24
National policies	USA	2030	global	Final Energy|Transportation	EJ/yr	mean	24.62
National policies	World	2030	global	Final Energy|Industry	EJ/yr	mean	171.25
National policies	World	2030	global	Final Energy|Other Sector	EJ/yr	mean	26.81
National policies	World	2030	global	Final Energy|Residential and Commercial	EJ/yr	mean	155.69
National policies	World	2030	global	Final Energy|Transportation	EJ/yr	mean	122.65
NDC	BRA	2030	global	Final Energy|Industry	EJ/yr	mean	3.82
NDC	BRA	2030	global	Final Energy|Other Sector	EJ/yr	mean	0.46
NDC	BRA	2030	global	Final Energy|Residential and Commercial	EJ/yr	mean	2.18
NDC	BRA	2030	global	Final Energy|Transportation	EJ/yr	mean	3.38
NDC	CHN	2030	global	Final Energy|Industry	EJ/yr	mean	55.3
NDC	CHN	2030	global	Final Energy|Other Sector	EJ/yr	mean	6.39
NDC	CHN	2030	global	Final Energy|Residential and Commercial	EJ/yr	mean	24.98
NDC	CHN	2030	global	Final Energy|Transportation	EJ/yr	mean	17.81
NDC	EU	2030	global	Final Energy|Industry	EJ/yr	mean	13.33
NDC	EU	2030	global	Final Energy|Other Sector	EJ/yr	mean	3.14
NDC	EU	2030	global	Final Energy|Residential and Commercial	EJ/yr	mean	20.32
NDC	EU	2030	global	Final Energy|Transportation	EJ/yr	mean	12.69
NDC	IND	2030	global	Final Energy|Industry	EJ/yr	mean	17.46
NDC	IND	2030	global	Final Energy|Other Sector	EJ/yr	mean	2.06
NDC	IND	2030	global	Final Energy|Residential and Commercial	EJ/yr	mean	12.22
NDC	IND	2030	global	Final Energy|Transportation	EJ/yr	mean	6.94
NDC	JPN	2030	global	Final Energy|Industry	EJ/yr	mean	4.49
NDC	JPN	2030	global	Final Energy|Other Sector	EJ/yr	mean	0.79
NDC	JPN	2030	global	Final Energy|Residential and Commercial	EJ/yr	mean	4.85
NDC	JPN	2030	global	Final Energy|Transportation	EJ/yr	mean	3.06
NDC	RUS	2030	global	Final Energy|Industry	EJ/yr	mean	7.87
NDC	RUS	2030	global	Final Energy|Other Sector	EJ/yr	mean	1.15
NDC	RUS	2030	global	Final Energy|Residential and Commercial	EJ/yr	mean	7.39
NDC	RUS	2030	global	Final Energy|Transportation	EJ/yr	mean	4.19
NDC	USA	2030	global	Final Energy|Industry	EJ/yr	mean	14.62
NDC	USA	2030	global	Final Energy|Other Sector	EJ/yr	mean	3.71
NDC	USA	2030	global	Final Energy|Residential and Commercial	EJ/yr	mean	22.67
NDC	USA	2030	global	Final Energy|Transportation	EJ/yr	mean	23.03
NDC	World	2030	global	Final Energy|Industry	EJ/yr	mean	170.11
NDC	World	2030	global	Final Energy|Other Sector	EJ/yr	mean	24.41
NDC	World	2030	global	Final Energy|Residential and Commercial	EJ/yr	mean	146.04
NDC	World	2030	global	Final Energy|Transportation	EJ/yr	mean	117.66
No new policies	BRA	2030	global	Final Energy|Industry	EJ/yr	mean	4.56
No new policies	BRA	2030	global	Final Energy|Other Sector	EJ/yr	mean	0.73
No new policies	BRA	2030	global	Final Energy|Residential and Commercial	EJ/yr	mean	2.13
No new policies	BRA	2030	global	Final Energy|Transportation	EJ/yr	mean	3.94
No new policies	CHN	2030	global	Final Energy|Industry	EJ/yr	mean	60.04
No new policies	CHN	2030	global	Final Energy|Other Sector	EJ/yr	mean	7.72
No new policies	CHN	2030	global	Final Energy|Residential and Commercial	EJ/yr	mean	25.97
No new policies	CHN	2030	global	Final Energy|Transportation	EJ/yr	mean	20.22
No new policies	EU	2030	global	Final Energy|Industry	EJ/yr	mean	15.2
No new policies	EU	2030	global	Final Energy|Other Sector	EJ/yr	mean	3.16
No new policies	EU	2030	global	Final Energy|Residential and Commercial	EJ/yr	mean	22.76
No new policies	EU	2030	global	Final Energy|Transportation	EJ/yr	mean	14.23
No new policies	IND	2030	global	Final Energy|Industry	EJ/yr	mean	18.89
No new policies	IND	2030	global	Final Energy|Other Sector	EJ/yr	mean	2.33
No new policies	IND	2030	global	Final Energy|Residential and Commercial	EJ/yr	mean	11.59
No new policies	IND	2030	global	Final Energy|Transportation	EJ/yr	mean	7.62
No new policies	JPN	2030	global	Final Energy|Industry	EJ/yr	mean	4.91
No new policies	JPN	2030	global	Final Energy|Other Sector	EJ/yr	mean	0.92
No new policies	JPN	2030	global	Final Energy|Residential and Commercial	EJ/yr	mean	5.24
No new policies	JPN	2030	global	Final Energy|Transportation	EJ/yr	mean	3.31
No new policies	RUS	2030	global	Final Energy|Industry	EJ/yr	mean	7.78
No new policies	RUS	2030	global	Final Energy|Other Sector	EJ/yr	mean	1.35
No new policies	RUS	2030	global	Final Energy|Residential and Commercial	EJ/yr	mean	7.55
No new policies	RUS	2030	global	Final Energy|Transportation	EJ/yr	mean	4.17
No new policies	USA	2030	global	Final Energy|Industry	EJ/yr	mean	16.67
No new policies	USA	2030	global	Final Energy|Other Sector	EJ/yr	mean	4.5
No new policies	USA	2030	global	Final Energy|Residential and Commercial	EJ/yr	mean	25.24
No new policies	USA	2030	global	Final Energy|Transportation	EJ/yr	mean	26.69
No new policies	World	2030	global	Final Energy|Industry	EJ/yr	mean	185.37
No new policies	World	2030	global	Final Energy|Other Sector	EJ/yr	mean	28.69
No new policies	World	2030	global	Final Energy|Residential and Commercial	EJ/yr	mean	151.94
No new policies	World	2030	global	Final Energy|Transportation	EJ/yr	mean	131.16
2010	BRA	2010	global	Final Energy|Industry	EJ/yr	mean	3.1
2010	BRA	2010	global	Final Energy|Other Sector	EJ/yr	mean	0.32
2010	BRA	2010	global	Final Energy|Residential and Commercial	EJ/yr	mean	1.78
2010	BRA	2010	global	Final Energy|Transportation	EJ/yr	mean	2.74
2010	CHN	2010	global	Final Energy|Industry	EJ/yr	mean	36.45
2010	CHN	2010	global	Final Energy|Other Sector	EJ/yr	mean	3.49
2010	CHN	2010	global	Final Energy|Residential and Commercial	EJ/yr	mean	16.47
2010	CHN	2010	global	Final Energy|Transportation	EJ/yr	mean	8.07
2010	EU	2010	global	Final Energy|Industry	EJ/yr	mean	14.8
2010	EU	2010	global	Final Energy|Other Sector	EJ/yr	mean	3.09
2010	EU	2010	global	Final Energy|Residential and Commercial	EJ/yr	mean	20.85
2010	EU	2010	global	Final Energy|Transportation	EJ/yr	mean	14.75
2010	IND	2010	global	Final Energy|Industry	EJ/yr	mean	7.28
2010	IND	2010	global	Final Energy|Other Sector	EJ/yr	mean	0.95
2010	IND	2010	global	Final Energy|Residential and Commercial	EJ/yr	mean	8.28
2010	IND	2010	global	Final Energy|Transportation	EJ/yr	mean	2.99
2010	JPN	2010	global	Final Energy|Industry	EJ/yr	mean	4.88
2010	JPN	2010	global	Final Energy|Other Sector	EJ/yr	mean	0.66
2010	JPN	2010	global	Final Energy|Residential and Commercial	EJ/yr	mean	4.89
2010	JPN	2010	global	Final Energy|Transportation	EJ/yr	mean	3.61
2010	RUS	2010	global	Final Energy|Industry	EJ/yr	mean	6.77
2010	RUS	2010	global	Final Energy|Other Sector	EJ/yr	mean	1.13
2010	RUS	2010	global	Final Energy|Residential and Commercial	EJ/yr	mean	6.85
2010	RUS	2010	global	Final Energy|Transportation	EJ/yr	mean	3.31
2010	USA	2010	global	Final Energy|Industry	EJ/yr	mean	14.37
2010	USA	2010	global	Final Energy|Other Sector	EJ/yr	mean	3.22
2010	USA	2010	global	Final Energy|Residential and Commercial	EJ/yr	mean	21.05
2010	USA	2010	global	Final Energy|Transportation	EJ/yr	mean	24.42
2010	World	2010	global	Final Energy|Industry	EJ/yr	mean	122.6
2010	World	2010	global	Final Energy|Other Sector	EJ/yr	mean	17.58
2010	World	2010	global	Final Energy|Residential and Commercial	EJ/yr	mean	117.24
2010	World	2010	global	Final Energy|Transportation	EJ/yr	mean	90.82
2015	BRA	2015	global	Final Energy|Industry	EJ/yr	mean	3.26
2015	BRA	2015	global	Final Energy|Other Sector	EJ/yr	mean	0.38
2015	BRA	2015	global	Final Energy|Residential and Commercial	EJ/yr	mean	1.88
2015	BRA	2015	global	Final Energy|Transportation	EJ/yr	mean	2.98
2015	CHN	2015	global	Final Energy|Industry	EJ/yr	mean	42.66
2015	CHN	2015	global	Final Energy|Other Sector	EJ/yr	mean	4.68
2015	CHN	2015	global	Final Energy|Residential and Commercial	EJ/yr	mean	17.97
2015	CHN	2015	global	Final Energy|Transportation	EJ/yr	mean	10.94
2015	EU	2015	global	Final Energy|Industry	EJ/yr	mean	14.6
2015	EU	2015	global	Final Energy|Other Sector	EJ/yr	mean	3.08
2015	EU	2015	global	Final Energy|Residential and Commercial	EJ/yr	mean	20.48
2015	EU	2015	global	Final Energy|Transportation	EJ/yr	mean	14.16
2015	IND	2015	global	Final Energy|Industry	EJ/yr	mean	9.29
2015	IND	2015	global	Final Energy|Other Sector	EJ/yr	mean	1.33
2015	IND	2015	global	Final Energy|Residential and Commercial	EJ/yr	mean	7.97
2015	IND	2015	global	Final Energy|Transportation	EJ/yr	mean	3.81
2015	JPN	2015	global	Final Energy|Industry	EJ/yr	mean	4.76
2015	JPN	2015	global	Final Energy|Other Sector	EJ/yr	mean	0.82
2015	JPN	2015	global	Final Energy|Residential and Commercial	EJ/yr	mean	4.86
2015	JPN	2015	global	Final Energy|Transportation	EJ/yr	mean	3.43
2015	RUS	2015	global	Final Energy|Industry	EJ/yr	mean	7.11
2015	RUS	2015	global	Final Energy|Other Sector	EJ/yr	mean	1.17
2015	RUS	2015	global	Final Energy|Residential and Commercial	EJ/yr	mean	6.81
2015	RUS	2015	global	Final Energy|Transportation	EJ/yr	mean	3.53
2015	USA	2015	global	Final Energy|Industry	EJ/yr	mean	14.73
2015	USA	2015	global	Final Energy|Other Sector	EJ/yr	mean	3.37
2015	USA	2015	global	Final Energy|Residential and Commercial	EJ/yr	mean	21.59
2015	USA	2015	global	Final Energy|Transportation	EJ/yr	mean	24.73
2015	World	2015	global	Final Energy|Industry	EJ/yr	mean	133.84
2015	World	2015	global	Final Energy|Other Sector	EJ/yr	mean	22.19
2015	World	2015	global	Final Energy|Residential and Commercial	EJ/yr	mean	120.71
2015	World	2015	global	Final Energy|Transportation	EJ/yr	mean	98.74
National policies	BRA	2030	global	Final Energy	EJ/yr	perc_10	9.42
National policies	CHN	2030	global	Final Energy	EJ/yr	perc_10	78.03
National policies	EU	2030	global	Final Energy	EJ/yr	perc_10	46.61
National policies	IND	2030	global	Final Energy	EJ/yr	perc_10	30.54
National policies	JPN	2030	global	Final Energy	EJ/yr	perc_10	11.85
National policies	RUS	2030	global	Final Energy	EJ/yr	perc_10	18.74
National policies	USA	2030	global	Final Energy	EJ/yr	perc_10	61.9
National policies	World	2030	global	Final Energy	EJ/yr	perc_10	416.56
NDC	BRA	2030	global	Final Energy	EJ/yr	perc_10	8.92
NDC	CHN	2030	global	Final Energy	EJ/yr	perc_10	78.14
NDC	EU	2030	global	Final Energy	EJ/yr	perc_10	44.6
NDC	IND	2030	global	Final Energy	EJ/yr	perc_10	31.53
NDC	JPN	2030	global	Final Energy	EJ/yr	perc_10	11.79
NDC	RUS	2030	global	Final Energy	EJ/yr	perc_10	19
NDC	USA	2030	global	Final Energy	EJ/yr	perc_10	54.39
NDC	World	2030	global	Final Energy	EJ/yr	perc_10	387.09
No new policies	BRA	2030	global	Final Energy	EJ/yr	perc_10	10.4
No new policies	CHN	2030	global	Final Energy	EJ/yr	perc_10	96.15
No new policies	EU	2030	global	Final Energy	EJ/yr	perc_10	47.36
No new policies	IND	2030	global	Final Energy	EJ/yr	perc_10	30.91
No new policies	JPN	2030	global	Final Energy	EJ/yr	perc_10	12.84
No new policies	RUS	2030	global	Final Energy	EJ/yr	perc_10	18.97
No new policies	USA	2030	global	Final Energy	EJ/yr	perc_10	64.23
No new policies	World	2030	global	Final Energy	EJ/yr	perc_10	463.73
National policies	BRA	2030	global	Final Energy	EJ/yr	perc_90	11.62
National policies	CHN	2030	global	Final Energy	EJ/yr	perc_90	128.89
National policies	EU	2030	global	Final Energy	EJ/yr	perc_90	57.37
National policies	IND	2030	global	Final Energy	EJ/yr	perc_90	48.62
National policies	JPN	2030	global	Final Energy	EJ/yr	perc_90	15.94
National policies	RUS	2030	global	Final Energy	EJ/yr	perc_90	23.28
National policies	USA	2030	global	Final Energy	EJ/yr	perc_90	80.34
National policies	World	2030	global	Final Energy	EJ/yr	perc_90	522.31
NDC	BRA	2030	global	Final Energy	EJ/yr	perc_90	10.97
NDC	CHN	2030	global	Final Energy	EJ/yr	perc_90	124.29
NDC	EU	2030	global	Final Energy	EJ/yr	perc_90	52.79
NDC	IND	2030	global	Final Energy	EJ/yr	perc_90	48.64
NDC	JPN	2030	global	Final Energy	EJ/yr	perc_90	14.99
NDC	RUS	2030	global	Final Energy	EJ/yr	perc_90	23.16
NDC	USA	2030	global	Final Energy	EJ/yr	perc_90	75.7
NDC	World	2030	global	Final Energy	EJ/yr	perc_90	506.47
No new policies	BRA	2030	global	Final Energy	EJ/yr	perc_90	12.15
No new policies	CHN	2030	global	Final Energy	EJ/yr	perc_90	138.1
No new policies	EU	2030	global	Final Energy	EJ/yr	perc_90	61.39
No new policies	IND	2030	global	Final Energy	EJ/yr	perc_90	50.62
No new policies	JPN	2030	global	Final Energy	EJ/yr	perc_90	16.27
No new policies	RUS	2030	global	Final Energy	EJ/yr	perc_90	23.73
No new policies	USA	2030	global	Final Energy	EJ/yr	perc_90	83.83
No new policies	World	2030	global	Final Energy	EJ/yr	perc_90	530.68
2010	BRA	2010	global	Final Energy	EJ/yr	perc_10	7.64
2010	CHN	2010	global	Final Energy	EJ/yr	perc_10	52.57
2010	EU	2010	global	Final Energy	EJ/yr	perc_10	49.6
2010	IND	2010	global	Final Energy	EJ/yr	perc_10	17.09
2010	JPN	2010	global	Final Energy	EJ/yr	perc_10	12.24
2010	RUS	2010	global	Final Energy	EJ/yr	perc_10	16.77
2010	USA	2010	global	Final Energy	EJ/yr	perc_10	57.3
2010	World	2010	global	Final Energy	EJ/yr	perc_10	320.52
2015	BRA	2015	global	Final Energy	EJ/yr	perc_10	7.98
2015	CHN	2015	global	Final Energy	EJ/yr	perc_10	56.64
2015	EU	2015	global	Final Energy	EJ/yr	perc_10	46.25
2015	IND	2015	global	Final Energy	EJ/yr	perc_10	19.81
2015	JPN	2015	global	Final Energy	EJ/yr	perc_10	12.69
2015	RUS	2015	global	Final Energy	EJ/yr	perc_10	17.52
2015	USA	2015	global	Final Energy	EJ/yr	perc_10	59.25
2015	World	2015	global	Final Energy	EJ/yr	perc_10	338.51
2010	BRA	2010	global	Final Energy	EJ/yr	perc_90	8.43
2010	CHN	2010	global	Final Energy	EJ/yr	perc_90	75.59
2010	EU	2010	global	Final Energy	EJ/yr	perc_90	57.34
2010	IND	2010	global	Final Energy	EJ/yr	perc_90	22.06
2010	JPN	2010	global	Final Energy	EJ/yr	perc_90	15.66
2010	RUS	2010	global	Final Energy	EJ/yr	perc_90	19.5
2010	USA	2010	global	Final Energy	EJ/yr	perc_90	68.06
2010	World	2010	global	Final Energy	EJ/yr	perc_90	369.06
2015	BRA	2015	global	Final Energy	EJ/yr	perc_90	9.17
2015	CHN	2015	global	Final Energy	EJ/yr	perc_90	91.15
2015	EU	2015	global	Final Energy	EJ/yr	perc_90	56.11
2015	IND	2015	global	Final Energy	EJ/yr	perc_90	26.37
2015	JPN	2015	global	Final Energy	EJ/yr	perc_90	15.55
2015	RUS	2015	global	Final Energy	EJ/yr	perc_90	20.02
2015	USA	2015	global	Final Energy	EJ/yr	perc_90	71.54
2015	World	2015	global	Final Energy	EJ/yr	perc_90	401.5
National policies	BRA	2030	national	Final Energy	EJ/yr	mean	10.91
National policies	CHN	2030	national	Final Energy	EJ/yr	mean	117.82
National policies	EU	2030	national	Final Energy	EJ/yr	mean	45.28
National policies	IND	2030	national	Final Energy	EJ/yr	mean	49.05
National policies	JPN	2030	national	Final Energy	EJ/yr	mean	14.67
National policies	RUS	2030	national	Final Energy	EJ/yr	mean	23.47
National policies	USA	2030	national	Final Energy	EJ/yr	mean	64.66
NDC	BRA	2030	national	Final Energy	EJ/yr	mean	10.72
NDC	CHN	2030	national	Final Energy	EJ/yr	mean	111.36
NDC	EU	2030	national	Final Energy	EJ/yr	mean	43.18
NDC	IND	2030	national	Final Energy	EJ/yr	mean	47.47
NDC	JPN	2030	national	Final Energy	EJ/yr	mean	13.48
NDC	RUS	2030	national	Final Energy	EJ/yr	mean	23.47
No new policies	BRA	2030	national	Final Energy	EJ/yr	mean	11.46
No new policies	CHN	2030	national	Final Energy	EJ/yr	mean	114.35
No new policies	IND	2030	national	Final Energy	EJ/yr	mean	65.09
No new policies	JPN	2030	national	Final Energy	EJ/yr	mean	14.79
No new policies	RUS	2030	national	Final Energy	EJ/yr	mean	23.46
No new policies	USA	2030	national	Final Energy	EJ/yr	mean	64.6

## Sheet: data_figure3
Scenario	region	period	variable	statistics	value
2C	World	2010	Emissions|Kyoto Gases	median	48112.3
2C	World	2010	Final Energy|Non-fossil share	median	10.08
2C	World	2010	Final Energy intensity of GDP	median	6.27
2C	World	2010	Mitigation Costs	median	0
2C	World	2015	Emissions|Kyoto Gases	median	50898.4
2C	World	2015	Final Energy|Non-fossil share	median	10.2
2C	World	2015	Final Energy intensity of GDP	median	5.87
2C	World	2015	Mitigation Costs	median	0
2C	World	2020	Emissions|Kyoto Gases	median	52561
2C	World	2020	Final Energy|Non-fossil share	median	11.81
2C	World	2020	Final Energy intensity of GDP	median	5.29
2C	World	2020	Mitigation Costs	median	0.02
2C	World	2025	Emissions|Kyoto Gases	median	43297.9
2C	World	2025	Final Energy|Non-fossil share	median	15.14
2C	World	2025	Final Energy intensity of GDP	median	4.83
2C	World	2025	Mitigation Costs	median	0.64
2C	World	2030	Emissions|Kyoto Gases	median	39782.1
2C	World	2030	Final Energy|Non-fossil share	median	19.22
2C	World	2030	Final Energy intensity of GDP	median	4.4
2C	World	2030	Mitigation Costs	median	0.94
2C	CHN	2010	Emissions|Kyoto Gases	median	10902.1
2C	CHN	2010	Final Energy|Non-fossil share	median	5.64
2C	CHN	2010	Final Energy intensity of GDP	median	13.4
2C	CHN	2010	Mitigation Costs	median	0
2C	CHN	2015	Emissions|Kyoto Gases	median	12151.2
2C	CHN	2015	Final Energy|Non-fossil share	median	7.47
2C	CHN	2015	Final Energy intensity of GDP	median	10.36
2C	CHN	2015	Mitigation Costs	median	0
2C	CHN	2020	Emissions|Kyoto Gases	median	13328.5
2C	CHN	2020	Final Energy|Non-fossil share	median	10.33
2C	CHN	2020	Final Energy intensity of GDP	median	8.3
2C	CHN	2020	Mitigation Costs	median	0.01
2C	CHN	2025	Emissions|Kyoto Gases	median	10597.5
2C	CHN	2025	Final Energy|Non-fossil share	median	15.93
2C	CHN	2025	Final Energy intensity of GDP	median	6.48
2C	CHN	2025	Mitigation Costs	median	1.37
2C	CHN	2030	Emissions|Kyoto Gases	median	8614.64
2C	CHN	2030	Final Energy|Non-fossil share	median	23.6
2C	CHN	2030	Final Energy intensity of GDP	median	5.21
2C	CHN	2030	Mitigation Costs	median	1.59
2C	USA	2010	Emissions|Kyoto Gases	median	6879.73
2C	USA	2010	Final Energy|Non-fossil share	median	9.91
2C	USA	2010	Final Energy intensity of GDP	median	4.26
2C	USA	2010	Mitigation Costs	median	0
2C	USA	2015	Emissions|Kyoto Gases	median	6953.82
2C	USA	2015	Final Energy|Non-fossil share	median	11.27
2C	USA	2015	Final Energy intensity of GDP	median	3.87
2C	USA	2015	Mitigation Costs	median	0
2C	USA	2020	Emissions|Kyoto Gases	median	6729.67
2C	USA	2020	Final Energy|Non-fossil share	median	12.12
2C	USA	2020	Final Energy intensity of GDP	median	3.48
2C	USA	2020	Mitigation Costs	median	0
2C	USA	2025	Emissions|Kyoto Gases	median	5555.27
2C	USA	2025	Final Energy|Non-fossil share	median	16.67
2C	USA	2025	Final Energy intensity of GDP	median	3
2C	USA	2025	Mitigation Costs	median	0.12
2C	USA	2030	Emissions|Kyoto Gases	median	4561.85
2C	USA	2030	Final Energy|Non-fossil share	median	22.12
2C	USA	2030	Final Energy intensity of GDP	median	2.69
2C	USA	2030	Mitigation Costs	median	0.39
2C	EU	2010	Emissions|Kyoto Gases	median	4908.79
2C	EU	2010	Final Energy|Non-fossil share	median	14.38
2C	EU	2010	Final Energy intensity of GDP	median	3.32
2C	EU	2010	Mitigation Costs	median	0
2C	EU	2015	Emissions|Kyoto Gases	median	4646.12
2C	EU	2015	Final Energy|Non-fossil share	median	16.4
2C	EU	2015	Final Energy intensity of GDP	median	3.16
2C	EU	2015	Mitigation Costs	median	0
2C	EU	2020	Emissions|Kyoto Gases	median	4216.1
2C	EU	2020	Final Energy|Non-fossil share	median	18.93
2C	EU	2020	Final Energy intensity of GDP	median	2.87
2C	EU	2020	Mitigation Costs	median	0
2C	EU	2025	Emissions|Kyoto Gases	median	3732.28
2C	EU	2025	Final Energy|Non-fossil share	median	22.75
2C	EU	2025	Final Energy intensity of GDP	median	2.54
2C	EU	2025	Mitigation Costs	median	0.24
2C	EU	2030	Emissions|Kyoto Gases	median	2946.42
2C	EU	2030	Final Energy|Non-fossil share	median	26.4
2C	EU	2030	Final Energy intensity of GDP	median	2.18
2C	EU	2030	Mitigation Costs	median	0.55
2C	IND	2010	Emissions|Kyoto Gases	median	2977.76
2C	IND	2010	Final Energy|Non-fossil share	median	12.1
2C	IND	2010	Final Energy intensity of GDP	median	14.19
2C	IND	2010	Mitigation Costs	median	0
2C	IND	2015	Emissions|Kyoto Gases	median	3168.12
2C	IND	2015	Final Energy|Non-fossil share	median	10.02
2C	IND	2015	Final Energy intensity of GDP	median	11.75
2C	IND	2015	Mitigation Costs	median	0
2C	IND	2020	Emissions|Kyoto Gases	median	3739.21
2C	IND	2020	Final Energy|Non-fossil share	median	10.16
2C	IND	2020	Final Energy intensity of GDP	median	9.98
2C	IND	2020	Mitigation Costs	median	0.01
2C	IND	2025	Emissions|Kyoto Gases	median	3432.25
2C	IND	2025	Final Energy|Non-fossil share	median	15.13
2C	IND	2025	Final Energy intensity of GDP	median	7.93
2C	IND	2025	Mitigation Costs	median	1.6
2C	IND	2030	Emissions|Kyoto Gases	median	3993.66
2C	IND	2030	Final Energy|Non-fossil share	median	19.73
2C	IND	2030	Final Energy intensity of GDP	median	6.5
2C	IND	2030	Mitigation Costs	median	2.07
2C	BRA	2010	Emissions|Kyoto Gases	median	1319.77
2C	BRA	2010	Final Energy|Non-fossil share	median	38.35
2C	BRA	2010	Final Energy intensity of GDP	median	6.35
2C	BRA	2010	Mitigation Costs	median	0
2C	BRA	2015	Emissions|Kyoto Gases	median	1394.45
2C	BRA	2015	Final Energy|Non-fossil share	median	33.03
2C	BRA	2015	Final Energy intensity of GDP	median	6.13
2C	BRA	2015	Mitigation Costs	median	0
2C	BRA	2020	Emissions|Kyoto Gases	median	1472.62
2C	BRA	2020	Final Energy|Non-fossil share	median	32.55
2C	BRA	2020	Final Energy intensity of GDP	median	5.59
2C	BRA	2020	Mitigation Costs	median	0
2C	BRA	2025	Emissions|Kyoto Gases	median	1159.57
2C	BRA	2025	Final Energy|Non-fossil share	median	36.35
2C	BRA	2025	Final Energy intensity of GDP	median	5.18
2C	BRA	2025	Mitigation Costs	median	0.53
2C	BRA	2030	Emissions|Kyoto Gases	median	999.35
2C	BRA	2030	Final Energy|Non-fossil share	median	40.5
2C	BRA	2030	Final Energy intensity of GDP	median	4.67
2C	BRA	2030	Mitigation Costs	median	1.1
2C	RUS	2010	Emissions|Kyoto Gases	median	2221.17
2C	RUS	2010	Final Energy|Non-fossil share	median	5.17
2C	RUS	2010	Final Energy intensity of GDP	median	17.28
2C	RUS	2010	Mitigation Costs	median	0
2C	RUS	2015	Emissions|Kyoto Gases	median	2423.8
2C	RUS	2015	Final Energy|Non-fossil share	median	6.12
2C	RUS	2015	Final Energy intensity of GDP	median	15
2C	RUS	2015	Mitigation Costs	median	0
2C	RUS	2020	Emissions|Kyoto Gases	median	2426.97
2C	RUS	2020	Final Energy|Non-fossil share	median	7.24
2C	RUS	2020	Final Energy intensity of GDP	median	12.8
2C	RUS	2020	Mitigation Costs	median	0
2C	RUS	2025	Emissions|Kyoto Gases	median	2048.71
2C	RUS	2025	Final Energy|Non-fossil share	median	11.08
2C	RUS	2025	Final Energy intensity of GDP	median	10.22
2C	RUS	2025	Mitigation Costs	median	1.94
2C	RUS	2030	Emissions|Kyoto Gases	median	1880.84
2C	RUS	2030	Final Energy|Non-fossil share	median	13.72
2C	RUS	2030	Final Energy intensity of GDP	median	8.32
2C	RUS	2030	Mitigation Costs	median	2.76
1.5C	World	2010	Emissions|Kyoto Gases	median	48669.6
1.5C	World	2010	Final Energy|Non-fossil share	median	10.08
1.5C	World	2010	Final Energy intensity of GDP	median	6.27
1.5C	World	2010	Mitigation Costs	median	0
1.5C	World	2015	Emissions|Kyoto Gases	median	50913.7
1.5C	World	2015	Final Energy|Non-fossil share	median	10.2
1.5C	World	2015	Final Energy intensity of GDP	median	5.84
1.5C	World	2015	Mitigation Costs	median	0
1.5C	World	2020	Emissions|Kyoto Gases	median	52648.4
1.5C	World	2020	Final Energy|Non-fossil share	median	11.81
1.5C	World	2020	Final Energy intensity of GDP	median	5.27
1.5C	World	2020	Mitigation Costs	median	0.02
1.5C	World	2025	Emissions|Kyoto Gases	median	41828.2
1.5C	World	2025	Final Energy|Non-fossil share	median	16.9
1.5C	World	2025	Final Energy intensity of GDP	median	4.43
1.5C	World	2025	Mitigation Costs	median	0.88
1.5C	World	2030	Emissions|Kyoto Gases	median	32725
1.5C	World	2030	Final Energy|Non-fossil share	median	25.54
1.5C	World	2030	Final Energy intensity of GDP	median	3.6
1.5C	World	2030	Mitigation Costs	median	1.29
1.5C	CHN	2010	Emissions|Kyoto Gases	median	10902.1
1.5C	CHN	2010	Final Energy|Non-fossil share	median	4.73
1.5C	CHN	2010	Final Energy intensity of GDP	median	13.4
1.5C	CHN	2010	Mitigation Costs	median	0
1.5C	CHN	2015	Emissions|Kyoto Gases	median	12151.2
1.5C	CHN	2015	Final Energy|Non-fossil share	median	7.04
1.5C	CHN	2015	Final Energy intensity of GDP	median	10.3
1.5C	CHN	2015	Mitigation Costs	median	0
1.5C	CHN	2020	Emissions|Kyoto Gases	median	12827.2
1.5C	CHN	2020	Final Energy|Non-fossil share	median	9.96
1.5C	CHN	2020	Final Energy intensity of GDP	median	8.3
1.5C	CHN	2020	Mitigation Costs	median	0.01
1.5C	CHN	2025	Emissions|Kyoto Gases	median	8757.13
1.5C	CHN	2025	Final Energy|Non-fossil share	median	19.17
1.5C	CHN	2025	Final Energy intensity of GDP	median	5.8
1.5C	CHN	2025	Mitigation Costs	median	1.44
1.5C	CHN	2030	Emissions|Kyoto Gases	median	7067.02
1.5C	CHN	2030	Final Energy|Non-fossil share	median	31.3
1.5C	CHN	2030	Final Energy intensity of GDP	median	4.6
1.5C	CHN	2030	Mitigation Costs	median	2.38
1.5C	USA	2010	Emissions|Kyoto Gases	median	6911.2
1.5C	USA	2010	Final Energy|Non-fossil share	median	9.91
1.5C	USA	2010	Final Energy intensity of GDP	median	4.26
1.5C	USA	2010	Mitigation Costs	median	0
1.5C	USA	2015	Emissions|Kyoto Gases	median	7043.39
1.5C	USA	2015	Final Energy|Non-fossil share	median	11.27
1.5C	USA	2015	Final Energy intensity of GDP	median	3.86
1.5C	USA	2015	Mitigation Costs	median	0
1.5C	USA	2020	Emissions|Kyoto Gases	median	6751.07
1.5C	USA	2020	Final Energy|Non-fossil share	median	12.12
1.5C	USA	2020	Final Energy intensity of GDP	median	3.47
1.5C	USA	2020	Mitigation Costs	median	0
1.5C	USA	2025	Emissions|Kyoto Gases	median	5246.48
1.5C	USA	2025	Final Energy|Non-fossil share	median	17.95
1.5C	USA	2025	Final Energy intensity of GDP	median	2.78
1.5C	USA	2025	Mitigation Costs	median	0.17
1.5C	USA	2030	Emissions|Kyoto Gases	median	3709.42
1.5C	USA	2030	Final Energy|Non-fossil share	median	27.89
1.5C	USA	2030	Final Energy intensity of GDP	median	2.38
1.5C	USA	2030	Mitigation Costs	median	0.58
1.5C	EU	2010	Emissions|Kyoto Gases	median	4908.79
1.5C	EU	2010	Final Energy|Non-fossil share	median	14.38
1.5C	EU	2010	Final Energy intensity of GDP	median	3.32
1.5C	EU	2010	Mitigation Costs	median	0
1.5C	EU	2015	Emissions|Kyoto Gases	median	4646.12
1.5C	EU	2015	Final Energy|Non-fossil share	median	16.4
1.5C	EU	2015	Final Energy intensity of GDP	median	3.16
1.5C	EU	2015	Mitigation Costs	median	0
1.5C	EU	2020	Emissions|Kyoto Gases	median	4210.99
1.5C	EU	2020	Final Energy|Non-fossil share	median	19.12
1.5C	EU	2020	Final Energy intensity of GDP	median	2.87
1.5C	EU	2020	Mitigation Costs	median	0
1.5C	EU	2025	Emissions|Kyoto Gases	median	3465.33
1.5C	EU	2025	Final Energy|Non-fossil share	median	24.02
1.5C	EU	2025	Final Energy intensity of GDP	median	2.27
1.5C	EU	2025	Mitigation Costs	median	0.34
1.5C	EU	2030	Emissions|Kyoto Gases	median	2607.29
1.5C	EU	2030	Final Energy|Non-fossil share	median	29.73
1.5C	EU	2030	Final Energy intensity of GDP	median	2.02
1.5C	EU	2030	Mitigation Costs	median	0.49
1.5C	IND	2010	Emissions|Kyoto Gases	median	2992.28
1.5C	IND	2010	Final Energy|Non-fossil share	median	12.1
1.5C	IND	2010	Final Energy intensity of GDP	median	14.19
1.5C	IND	2010	Mitigation Costs	median	0
1.5C	IND	2015	Emissions|Kyoto Gases	median	3174.25
1.5C	IND	2015	Final Energy|Non-fossil share	median	10.02
1.5C	IND	2015	Final Energy intensity of GDP	median	11.76
1.5C	IND	2015	Mitigation Costs	median	0
1.5C	IND	2020	Emissions|Kyoto Gases	median	3739.21
1.5C	IND	2020	Final Energy|Non-fossil share	median	9.44
1.5C	IND	2020	Final Energy intensity of GDP	median	9.88
1.5C	IND	2020	Mitigation Costs	median	0.01
1.5C	IND	2025	Emissions|Kyoto Gases	median	3048.57
1.5C	IND	2025	Final Energy|Non-fossil share	median	20.33
1.5C	IND	2025	Final Energy intensity of GDP	median	7.41
1.5C	IND	2025	Mitigation Costs	median	2.1
1.5C	IND	2030	Emissions|Kyoto Gases	median	2907.63
1.5C	IND	2030	Final Energy|Non-fossil share	median	28.09
1.5C	IND	2030	Final Energy intensity of GDP	median	5.76
1.5C	IND	2030	Mitigation Costs	median	2.43
1.5C	BRA	2010	Emissions|Kyoto Gases	median	1399.67
1.5C	BRA	2010	Final Energy|Non-fossil share	median	38.45
1.5C	BRA	2010	Final Energy intensity of GDP	median	6.32
1.5C	BRA	2010	Mitigation Costs	median	0
1.5C	BRA	2015	Emissions|Kyoto Gases	median	1569.7
1.5C	BRA	2015	Final Energy|Non-fossil share	median	32.7
1.5C	BRA	2015	Final Energy intensity of GDP	median	6.11
1.5C	BRA	2015	Mitigation Costs	median	0
1.5C	BRA	2020	Emissions|Kyoto Gases	median	1678.83
1.5C	BRA	2020	Final Energy|Non-fossil share	median	33.17
1.5C	BRA	2020	Final Energy intensity of GDP	median	5.56
1.5C	BRA	2020	Mitigation Costs	median	0
1.5C	BRA	2025	Emissions|Kyoto Gases	median	1341.82
1.5C	BRA	2025	Final Energy|Non-fossil share	median	42.05
1.5C	BRA	2025	Final Energy intensity of GDP	median	4.91
1.5C	BRA	2025	Mitigation Costs	median	0.79
1.5C	BRA	2030	Emissions|Kyoto Gases	median	899.41
1.5C	BRA	2030	Final Energy|Non-fossil share	median	49.95
1.5C	BRA	2030	Final Energy intensity of GDP	median	4.52
1.5C	BRA	2030	Mitigation Costs	median	1.24
1.5C	RUS	2010	Emissions|Kyoto Gases	median	2208.82
1.5C	RUS	2010	Final Energy|Non-fossil share	median	5.17
1.5C	RUS	2010	Final Energy intensity of GDP	median	17.28
1.5C	RUS	2010	Mitigation Costs	median	0
1.5C	RUS	2015	Emissions|Kyoto Gases	median	2416.38
1.5C	RUS	2015	Final Energy|Non-fossil share	median	6.12
1.5C	RUS	2015	Final Energy intensity of GDP	median	15
1.5C	RUS	2015	Mitigation Costs	median	0
1.5C	RUS	2020	Emissions|Kyoto Gases	median	2409.98
1.5C	RUS	2020	Final Energy|Non-fossil share	median	7.17
1.5C	RUS	2020	Final Energy intensity of GDP	median	12.79
1.5C	RUS	2020	Mitigation Costs	median	0
1.5C	RUS	2025	Emissions|Kyoto Gases	median	1949.85
1.5C	RUS	2025	Final Energy|Non-fossil share	median	12.98
1.5C	RUS	2025	Final Energy intensity of GDP	median	9.08
1.5C	RUS	2025	Mitigation Costs	median	1.88
1.5C	RUS	2030	Emissions|Kyoto Gases	median	1445.37
1.5C	RUS	2030	Final Energy|Non-fossil share	median	19.4
1.5C	RUS	2030	Final Energy intensity of GDP	median	7.27
1.5C	RUS	2030	Mitigation Costs	median	3.43
National policies	World	2010	Emissions|Kyoto Gases	median	48112.3
National policies	World	2010	Final Energy|Non-fossil share	median	10.08
National policies	World	2010	Final Energy intensity of GDP	median	6.27
National policies	World	2010	Mitigation Costs	median	0
National policies	World	2015	Emissions|Kyoto Gases	median	50608.6
National policies	World	2015	Final Energy|Non-fossil share	median	10.1
National policies	World	2015	Final Energy intensity of GDP	median	5.87
National policies	World	2015	Mitigation Costs	median	0
National policies	World	2020	Emissions|Kyoto Gases	median	53940.8
National policies	World	2020	Final Energy|Non-fossil share	median	11.81
National policies	World	2020	Final Energy intensity of GDP	median	5.3
National policies	World	2020	Mitigation Costs	median	0
National policies	World	2025	Emissions|Kyoto Gases	median	57201.1
National policies	World	2025	Final Energy|Non-fossil share	median	12.8
National policies	World	2025	Final Energy intensity of GDP	median	5
National policies	World	2025	Mitigation Costs	median	0
National policies	World	2030	Emissions|Kyoto Gases	median	59339.9
National policies	World	2030	Final Energy|Non-fossil share	median	14.34
National policies	World	2030	Final Energy intensity of GDP	median	4.67
National policies	World	2030	Mitigation Costs	median	0.01
National policies	CHN	2010	Emissions|Kyoto Gases	median	10902.1
National policies	CHN	2010	Final Energy|Non-fossil share	median	5.64
National policies	CHN	2010	Final Energy intensity of GDP	median	13.4
National policies	CHN	2010	Mitigation Costs	median	0
National policies	CHN	2015	Emissions|Kyoto Gases	median	12151.2
National policies	CHN	2015	Final Energy|Non-fossil share	median	7.47
National policies	CHN	2015	Final Energy intensity of GDP	median	10.35
National policies	CHN	2015	Mitigation Costs	median	0
National policies	CHN	2020	Emissions|Kyoto Gases	median	13328.5
National policies	CHN	2020	Final Energy|Non-fossil share	median	10.9
National policies	CHN	2020	Final Energy intensity of GDP	median	8.31
National policies	CHN	2020	Mitigation Costs	median	0
National policies	CHN	2025	Emissions|Kyoto Gases	median	15222.9
National policies	CHN	2025	Final Energy|Non-fossil share	median	11.97
National policies	CHN	2025	Final Energy intensity of GDP	median	7.19
National policies	CHN	2025	Mitigation Costs	median	0
National policies	CHN	2030	Emissions|Kyoto Gases	median	16009.3
National policies	CHN	2030	Final Energy|Non-fossil share	median	14.38
National policies	CHN	2030	Final Energy intensity of GDP	median	6.25
National policies	CHN	2030	Mitigation Costs	median	0
National policies	USA	2010	Emissions|Kyoto Gases	median	6880.13
National policies	USA	2010	Final Energy|Non-fossil share	median	9.94
National policies	USA	2010	Final Energy intensity of GDP	median	4.26
National policies	USA	2010	Mitigation Costs	median	0
National policies	USA	2015	Emissions|Kyoto Gases	median	6961.4
National policies	USA	2015	Final Energy|Non-fossil share	median	11.28
National policies	USA	2015	Final Energy intensity of GDP	median	3.87
National policies	USA	2015	Mitigation Costs	median	0
National policies	USA	2020	Emissions|Kyoto Gases	median	6719.07
National policies	USA	2020	Final Energy|Non-fossil share	median	12.04
National policies	USA	2020	Final Energy intensity of GDP	median	3.48
National policies	USA	2020	Mitigation Costs	median	0
National policies	USA	2025	Emissions|Kyoto Gases	median	6908.28
National policies	USA	2025	Final Energy|Non-fossil share	median	13.49
National policies	USA	2025	Final Energy intensity of GDP	median	3.11
National policies	USA	2025	Mitigation Costs	median	0
National policies	USA	2030	Emissions|Kyoto Gases	median	6923.55
National policies	USA	2030	Final Energy|Non-fossil share	median	14.36
National policies	USA	2030	Final Energy intensity of GDP	median	2.88
National policies	USA	2030	Mitigation Costs	median	0
National policies	EU	2010	Emissions|Kyoto Gases	median	4908.79
National policies	EU	2010	Final Energy|Non-fossil share	median	14.38
National policies	EU	2010	Final Energy intensity of GDP	median	3.32
National policies	EU	2010	Mitigation Costs	median	0
National policies	EU	2015	Emissions|Kyoto Gases	median	4646.12
National policies	EU	2015	Final Energy|Non-fossil share	median	16.4
National policies	EU	2015	Final Energy intensity of GDP	median	3.15
National policies	EU	2015	Mitigation Costs	median	0
National policies	EU	2020	Emissions|Kyoto Gases	median	4215.99
National policies	EU	2020	Final Energy|Non-fossil share	median	18.19
National policies	EU	2020	Final Energy intensity of GDP	median	2.87
National policies	EU	2020	Mitigation Costs	median	0
National policies	EU	2025	Emissions|Kyoto Gases	median	4190.06
National policies	EU	2025	Final Energy|Non-fossil share	median	20.07
National policies	EU	2025	Final Energy intensity of GDP	median	2.62
National policies	EU	2025	Mitigation Costs	median	0
National policies	EU	2030	Emissions|Kyoto Gases	median	4049.83
National policies	EU	2030	Final Energy|Non-fossil share	median	23.35
National policies	EU	2030	Final Energy intensity of GDP	median	2.39
National policies	EU	2030	Mitigation Costs	median	0.01
National policies	IND	2010	Emissions|Kyoto Gases	median	2978.14
National policies	IND	2010	Final Energy|Non-fossil share	median	12.1
National policies	IND	2010	Final Energy intensity of GDP	median	14.19
National policies	IND	2010	Mitigation Costs	median	0
National policies	IND	2015	Emissions|Kyoto Gases	median	3167.31
National policies	IND	2015	Final Energy|Non-fossil share	median	10.02
National policies	IND	2015	Final Energy intensity of GDP	median	11.73
National policies	IND	2015	Mitigation Costs	median	0
National policies	IND	2020	Emissions|Kyoto Gases	median	3707.35
National policies	IND	2020	Final Energy|Non-fossil share	median	9.44
National policies	IND	2020	Final Energy intensity of GDP	median	9.98
National policies	IND	2020	Mitigation Costs	median	0
National policies	IND	2025	Emissions|Kyoto Gases	median	4161.38
National policies	IND	2025	Final Energy|Non-fossil share	median	12.71
National policies	IND	2025	Final Energy intensity of GDP	median	8.49
National policies	IND	2025	Mitigation Costs	median	0
National policies	IND	2030	Emissions|Kyoto Gases	median	5161.57
National policies	IND	2030	Final Energy|Non-fossil share	median	13.56
National policies	IND	2030	Final Energy intensity of GDP	median	7.2
National policies	IND	2030	Mitigation Costs	median	-0.01
National policies	BRA	2010	Emissions|Kyoto Gases	median	1331.49
National policies	BRA	2010	Final Energy|Non-fossil share	median	37.46
National policies	BRA	2010	Final Energy intensity of GDP	median	6.35
National policies	BRA	2010	Mitigation Costs	median	0
National policies	BRA	2015	Emissions|Kyoto Gases	median	1384.91
National policies	BRA	2015	Final Energy|Non-fossil share	median	32.78
National policies	BRA	2015	Final Energy intensity of GDP	median	6.15
National policies	BRA	2015	Mitigation Costs	median	0
National policies	BRA	2020	Emissions|Kyoto Gases	median	1510.22
National policies	BRA	2020	Final Energy|Non-fossil share	median	32.55
National policies	BRA	2020	Final Energy intensity of GDP	median	5.61
National policies	BRA	2020	Mitigation Costs	median	0
National policies	BRA	2025	Emissions|Kyoto Gases	median	1528.09
National policies	BRA	2025	Final Energy|Non-fossil share	median	33.72
National policies	BRA	2025	Final Energy intensity of GDP	median	5.25
National policies	BRA	2025	Mitigation Costs	median	0
National policies	BRA	2030	Emissions|Kyoto Gases	median	1641.69
National policies	BRA	2030	Final Energy|Non-fossil share	median	33.81
National policies	BRA	2030	Final Energy intensity of GDP	median	4.97
National policies	BRA	2030	Mitigation Costs	median	0
National policies	RUS	2010	Emissions|Kyoto Gases	median	2205.27
National policies	RUS	2010	Final Energy|Non-fossil share	median	5.17
National policies	RUS	2010	Final Energy intensity of GDP	median	17.28
National policies	RUS	2010	Mitigation Costs	median	0
National policies	RUS	2015	Emissions|Kyoto Gases	median	2433.51
National policies	RUS	2015	Final Energy|Non-fossil share	median	6.12
National policies	RUS	2015	Final Energy intensity of GDP	median	15
National policies	RUS	2015	Mitigation Costs	median	0
National policies	RUS	2020	Emissions|Kyoto Gases	median	2430.11
National policies	RUS	2020	Final Energy|Non-fossil share	median	7.24
National policies	RUS	2020	Final Energy intensity of GDP	median	12.8
National policies	RUS	2020	Mitigation Costs	median	0
National policies	RUS	2025	Emissions|Kyoto Gases	median	2535.46
National policies	RUS	2025	Final Energy|Non-fossil share	median	8.11
National policies	RUS	2025	Final Energy intensity of GDP	median	11.05
National policies	RUS	2025	Mitigation Costs	median	0
National policies	RUS	2030	Emissions|Kyoto Gases	median	2661.27
National policies	RUS	2030	Final Energy|Non-fossil share	median	8.8
National policies	RUS	2030	Final Energy intensity of GDP	median	9.32
National policies	RUS	2030	Mitigation Costs	median	0
2C	World	2010	Emissions|Kyoto Gases	perc_10	45990.3
2C	World	2010	Final Energy|Non-fossil share	perc_10	6.7
2C	World	2010	Final Energy intensity of GDP	perc_10	5.36
2C	World	2010	Mitigation Costs	perc_10	0
2C	World	2015	Emissions|Kyoto Gases	perc_10	47773
2C	World	2015	Final Energy|Non-fossil share	perc_10	7.34
2C	World	2015	Final Energy intensity of GDP	perc_10	4.94
2C	World	2015	Mitigation Costs	perc_10	0
2C	World	2020	Emissions|Kyoto Gases	perc_10	51387.3
2C	World	2020	Final Energy|Non-fossil share	perc_10	9.04
2C	World	2020	Final Energy intensity of GDP	perc_10	4.44
2C	World	2020	Mitigation Costs	perc_10	0
2C	World	2025	Emissions|Kyoto Gases	perc_10	39353.6
2C	World	2025	Final Energy|Non-fossil share	perc_10	12.95
2C	World	2025	Final Energy intensity of GDP	perc_10	3.47
2C	World	2025	Mitigation Costs	perc_10	0.1
2C	World	2030	Emissions|Kyoto Gases	perc_10	30215.7
2C	World	2030	Final Energy|Non-fossil share	perc_10	16.45
2C	World	2030	Final Energy intensity of GDP	perc_10	3.02
2C	World	2030	Mitigation Costs	perc_10	0.3
2C	CHN	2010	Emissions|Kyoto Gases	perc_10	9364.31
2C	CHN	2010	Final Energy|Non-fossil share	perc_10	4.32
2C	CHN	2010	Final Energy intensity of GDP	perc_10	11.51
2C	CHN	2010	Mitigation Costs	perc_10	0
2C	CHN	2015	Emissions|Kyoto Gases	perc_10	10483.7
2C	CHN	2015	Final Energy|Non-fossil share	perc_10	5.6
2C	CHN	2015	Final Energy intensity of GDP	perc_10	8.46
2C	CHN	2015	Mitigation Costs	perc_10	0
2C	CHN	2020	Emissions|Kyoto Gases	perc_10	11190.9
2C	CHN	2020	Final Energy|Non-fossil share	perc_10	8.95
2C	CHN	2020	Final Energy intensity of GDP	perc_10	5.56
2C	CHN	2020	Mitigation Costs	perc_10	0
2C	CHN	2025	Emissions|Kyoto Gases	perc_10	7532.74
2C	CHN	2025	Final Energy|Non-fossil share	perc_10	8.58
2C	CHN	2025	Final Energy intensity of GDP	perc_10	3.8
2C	CHN	2025	Mitigation Costs	perc_10	0.56
2C	CHN	2030	Emissions|Kyoto Gases	perc_10	5853.91
2C	CHN	2030	Final Energy|Non-fossil share	perc_10	10.85
2C	CHN	2030	Final Energy intensity of GDP	perc_10	2.94
2C	CHN	2030	Mitigation Costs	perc_10	0.54
2C	USA	2010	Emissions|Kyoto Gases	perc_10	6412.54
2C	USA	2010	Final Energy|Non-fossil share	perc_10	6.49
2C	USA	2010	Final Energy intensity of GDP	perc_10	3.8
2C	USA	2010	Mitigation Costs	perc_10	0
2C	USA	2015	Emissions|Kyoto Gases	perc_10	6159.81
2C	USA	2015	Final Energy|Non-fossil share	perc_10	7.79
2C	USA	2015	Final Energy intensity of GDP	perc_10	3.52
2C	USA	2015	Mitigation Costs	perc_10	0
2C	USA	2020	Emissions|Kyoto Gases	perc_10	6387.85
2C	USA	2020	Final Energy|Non-fossil share	perc_10	8.15
2C	USA	2020	Final Energy intensity of GDP	perc_10	3.11
2C	USA	2020	Mitigation Costs	perc_10	0
2C	USA	2025	Emissions|Kyoto Gases	perc_10	4529.59
2C	USA	2025	Final Energy|Non-fossil share	perc_10	14.68
2C	USA	2025	Final Energy intensity of GDP	perc_10	2.57
2C	USA	2025	Mitigation Costs	perc_10	-0.35
2C	USA	2030	Emissions|Kyoto Gases	perc_10	3422.65
2C	USA	2030	Final Energy|Non-fossil share	perc_10	18.7
2C	USA	2030	Final Energy intensity of GDP	perc_10	2.08
2C	USA	2030	Mitigation Costs	perc_10	-0.12
2C	EU	2010	Emissions|Kyoto Gases	perc_10	4427.01
2C	EU	2010	Final Energy|Non-fossil share	perc_10	9.8
2C	EU	2010	Final Energy intensity of GDP	perc_10	2.94
2C	EU	2010	Mitigation Costs	perc_10	0
2C	EU	2015	Emissions|Kyoto Gases	perc_10	4018.7
2C	EU	2015	Final Energy|Non-fossil share	perc_10	10.42
2C	EU	2015	Final Energy intensity of GDP	perc_10	2.64
2C	EU	2015	Mitigation Costs	perc_10	-0.03
2C	EU	2020	Emissions|Kyoto Gases	perc_10	3756.46
2C	EU	2020	Final Energy|Non-fossil share	perc_10	14.11
2C	EU	2020	Final Energy intensity of GDP	perc_10	2.35
2C	EU	2020	Mitigation Costs	perc_10	0
2C	EU	2025	Emissions|Kyoto Gases	perc_10	2902.22
2C	EU	2025	Final Energy|Non-fossil share	perc_10	14.32
2C	EU	2025	Final Energy intensity of GDP	perc_10	2.02
2C	EU	2025	Mitigation Costs	perc_10	-0.59
2C	EU	2030	Emissions|Kyoto Gases	perc_10	2355.85
2C	EU	2030	Final Energy|Non-fossil share	perc_10	19.5
2C	EU	2030	Final Energy intensity of GDP	perc_10	1.75
2C	EU	2030	Mitigation Costs	perc_10	-0.36
2C	IND	2010	Emissions|Kyoto Gases	perc_10	2479.52
2C	IND	2010	Final Energy|Non-fossil share	perc_10	3.75
2C	IND	2010	Final Energy intensity of GDP	perc_10	10.61
2C	IND	2010	Mitigation Costs	perc_10	0
2C	IND	2015	Emissions|Kyoto Gases	perc_10	2965.29
2C	IND	2015	Final Energy|Non-fossil share	perc_10	4.79
2C	IND	2015	Final Energy intensity of GDP	perc_10	10.04
2C	IND	2015	Mitigation Costs	perc_10	0
2C	IND	2020	Emissions|Kyoto Gases	perc_10	3358.17
2C	IND	2020	Final Energy|Non-fossil share	perc_10	6.44
2C	IND	2020	Final Energy intensity of GDP	perc_10	8.67
2C	IND	2020	Mitigation Costs	perc_10	0
2C	IND	2025	Emissions|Kyoto Gases	perc_10	2489.31
2C	IND	2025	Final Energy|Non-fossil share	perc_10	11.26
2C	IND	2025	Final Energy intensity of GDP	perc_10	5.94
2C	IND	2025	Mitigation Costs	perc_10	0.53
2C	IND	2030	Emissions|Kyoto Gases	perc_10	1957.82
2C	IND	2030	Final Energy|Non-fossil share	perc_10	14.08
2C	IND	2030	Final Energy intensity of GDP	perc_10	4.8
2C	IND	2030	Mitigation Costs	perc_10	0.55
2C	BRA	2010	Emissions|Kyoto Gases	perc_10	1217.27
2C	BRA	2010	Final Energy|Non-fossil share	perc_10	23.68
2C	BRA	2010	Final Energy intensity of GDP	perc_10	4.77
2C	BRA	2010	Mitigation Costs	perc_10	0
2C	BRA	2015	Emissions|Kyoto Gases	perc_10	1329.26
2C	BRA	2015	Final Energy|Non-fossil share	perc_10	23.33
2C	BRA	2015	Final Energy intensity of GDP	perc_10	4.6
2C	BRA	2015	Mitigation Costs	perc_10	-0.01
2C	BRA	2020	Emissions|Kyoto Gases	perc_10	1286.49
2C	BRA	2020	Final Energy|Non-fossil share	perc_10	22.54
2C	BRA	2020	Final Energy intensity of GDP	perc_10	4.3
2C	BRA	2020	Mitigation Costs	perc_10	-0.02
2C	BRA	2025	Emissions|Kyoto Gases	perc_10	914.17
2C	BRA	2025	Final Energy|Non-fossil share	perc_10	24.62
2C	BRA	2025	Final Energy intensity of GDP	perc_10	3.4
2C	BRA	2025	Mitigation Costs	perc_10	0.14
2C	BRA	2030	Emissions|Kyoto Gases	perc_10	439.46
2C	BRA	2030	Final Energy|Non-fossil share	perc_10	25.8
2C	BRA	2030	Final Energy intensity of GDP	perc_10	3.02
2C	BRA	2030	Mitigation Costs	perc_10	0.39
2C	RUS	2010	Emissions|Kyoto Gases	perc_10	2055.22
2C	RUS	2010	Final Energy|Non-fossil share	perc_10	3.24
2C	RUS	2010	Final Energy intensity of GDP	perc_10	12.96
2C	RUS	2010	Mitigation Costs	perc_10	0
2C	RUS	2015	Emissions|Kyoto Gases	perc_10	2203.04
2C	RUS	2015	Final Energy|Non-fossil share	perc_10	5.53
2C	RUS	2015	Final Energy intensity of GDP	perc_10	11.67
2C	RUS	2015	Mitigation Costs	perc_10	0
2C	RUS	2020	Emissions|Kyoto Gases	perc_10	2225.57
2C	RUS	2020	Final Energy|Non-fossil share	perc_10	6.17
2C	RUS	2020	Final Energy intensity of GDP	perc_10	10.32
2C	RUS	2020	Mitigation Costs	perc_10	0
2C	RUS	2025	Emissions|Kyoto Gases	perc_10	1922.26
2C	RUS	2025	Final Energy|Non-fossil share	perc_10	7.84
2C	RUS	2025	Final Energy intensity of GDP	perc_10	8.04
2C	RUS	2025	Mitigation Costs	perc_10	0.55
2C	RUS	2030	Emissions|Kyoto Gases	perc_10	1489.88
2C	RUS	2030	Final Energy|Non-fossil share	perc_10	12.06
2C	RUS	2030	Final Energy intensity of GDP	perc_10	6.77
2C	RUS	2030	Mitigation Costs	perc_10	1.4
1.5C	World	2010	Emissions|Kyoto Gases	perc_10	45936.7
1.5C	World	2010	Final Energy|Non-fossil share	perc_10	6.49
1.5C	World	2010	Final Energy intensity of GDP	perc_10	5.36
1.5C	World	2010	Mitigation Costs	perc_10	0
1.5C	World	2015	Emissions|Kyoto Gases	perc_10	47653.9
1.5C	World	2015	Final Energy|Non-fossil share	perc_10	7.17
1.5C	World	2015	Final Energy intensity of GDP	perc_10	4.94
1.5C	World	2015	Mitigation Costs	perc_10	0
1.5C	World	2020	Emissions|Kyoto Gases	perc_10	50902.7
1.5C	World	2020	Final Energy|Non-fossil share	perc_10	9.16
1.5C	World	2020	Final Energy intensity of GDP	perc_10	4.44
1.5C	World	2020	Mitigation Costs	perc_10	0
1.5C	World	2025	Emissions|Kyoto Gases	perc_10	29559.2
1.5C	World	2025	Final Energy|Non-fossil share	perc_10	13.19
1.5C	World	2025	Final Energy intensity of GDP	perc_10	3.31
1.5C	World	2025	Mitigation Costs	perc_10	0.34
1.5C	World	2030	Emissions|Kyoto Gases	perc_10	23102
1.5C	World	2030	Final Energy|Non-fossil share	perc_10	17.92
1.5C	World	2030	Final Energy intensity of GDP	perc_10	2.79
1.5C	World	2030	Mitigation Costs	perc_10	1
1.5C	CHN	2010	Emissions|Kyoto Gases	perc_10	9360.43
1.5C	CHN	2010	Final Energy|Non-fossil share	perc_10	4.04
1.5C	CHN	2010	Final Energy intensity of GDP	perc_10	11.51
1.5C	CHN	2010	Mitigation Costs	perc_10	0
1.5C	CHN	2015	Emissions|Kyoto Gases	perc_10	10485.1
1.5C	CHN	2015	Final Energy|Non-fossil share	perc_10	4.86
1.5C	CHN	2015	Final Energy intensity of GDP	perc_10	8.46
1.5C	CHN	2015	Mitigation Costs	perc_10	0
1.5C	CHN	2020	Emissions|Kyoto Gases	perc_10	11190.9
1.5C	CHN	2020	Final Energy|Non-fossil share	perc_10	8.29
1.5C	CHN	2020	Final Energy intensity of GDP	perc_10	5.56
1.5C	CHN	2020	Mitigation Costs	perc_10	0
1.5C	CHN	2025	Emissions|Kyoto Gases	perc_10	7089.72
1.5C	CHN	2025	Final Energy|Non-fossil share	perc_10	11.59
1.5C	CHN	2025	Final Energy intensity of GDP	perc_10	3.72
1.5C	CHN	2025	Mitigation Costs	perc_10	-0.39
1.5C	CHN	2030	Emissions|Kyoto Gases	perc_10	4726.59
1.5C	CHN	2030	Final Energy|Non-fossil share	perc_10	14.53
1.5C	CHN	2030	Final Energy intensity of GDP	perc_10	2.7
1.5C	CHN	2030	Mitigation Costs	perc_10	0.19
1.5C	USA	2010	Emissions|Kyoto Gases	perc_10	6415.87
1.5C	USA	2010	Final Energy|Non-fossil share	perc_10	6.79
1.5C	USA	2010	Final Energy intensity of GDP	perc_10	3.8
1.5C	USA	2010	Mitigation Costs	perc_10	0
1.5C	USA	2015	Emissions|Kyoto Gases	perc_10	6135.02
1.5C	USA	2015	Final Energy|Non-fossil share	perc_10	7.91
1.5C	USA	2015	Final Energy intensity of GDP	perc_10	3.52
1.5C	USA	2015	Mitigation Costs	perc_10	0
1.5C	USA	2020	Emissions|Kyoto Gases	perc_10	6359.19
1.5C	USA	2020	Final Energy|Non-fossil share	perc_10	8.66
1.5C	USA	2020	Final Energy intensity of GDP	perc_10	3.11
1.5C	USA	2020	Mitigation Costs	perc_10	0
1.5C	USA	2025	Emissions|Kyoto Gases	perc_10	4055.12
1.5C	USA	2025	Final Energy|Non-fossil share	perc_10	15.22
1.5C	USA	2025	Final Energy intensity of GDP	perc_10	2.48
1.5C	USA	2025	Mitigation Costs	perc_10	0.02
1.5C	USA	2030	Emissions|Kyoto Gases	perc_10	2690.23
1.5C	USA	2030	Final Energy|Non-fossil share	perc_10	18.48
1.5C	USA	2030	Final Energy intensity of GDP	perc_10	1.92
1.5C	USA	2030	Mitigation Costs	perc_10	0.44
1.5C	EU	2010	Emissions|Kyoto Gases	perc_10	4427.01
1.5C	EU	2010	Final Energy|Non-fossil share	perc_10	9.8
1.5C	EU	2010	Final Energy intensity of GDP	perc_10	2.94
1.5C	EU	2010	Mitigation Costs	perc_10	0
1.5C	EU	2015	Emissions|Kyoto Gases	perc_10	4018.7
1.5C	EU	2015	Final Energy|Non-fossil share	perc_10	10.5
1.5C	EU	2015	Final Energy intensity of GDP	perc_10	2.64
1.5C	EU	2015	Mitigation Costs	perc_10	-0.03
1.5C	EU	2020	Emissions|Kyoto Gases	perc_10	3777.94
1.5C	EU	2020	Final Energy|Non-fossil share	perc_10	13.52
1.5C	EU	2020	Final Energy intensity of GDP	perc_10	2.35
1.5C	EU	2020	Mitigation Costs	perc_10	0
1.5C	EU	2025	Emissions|Kyoto Gases	perc_10	2287.67
1.5C	EU	2025	Final Energy|Non-fossil share	perc_10	17.03
1.5C	EU	2025	Final Energy intensity of GDP	perc_10	1.95
1.5C	EU	2025	Mitigation Costs	perc_10	-0.25
1.5C	EU	2030	Emissions|Kyoto Gases	perc_10	1819.63
1.5C	EU	2030	Final Energy|Non-fossil share	perc_10	20.76
1.5C	EU	2030	Final Energy intensity of GDP	perc_10	1.67
1.5C	EU	2030	Mitigation Costs	perc_10	0.2
1.5C	IND	2010	Emissions|Kyoto Gases	perc_10	2479.52
1.5C	IND	2010	Final Energy|Non-fossil share	perc_10	3.73
1.5C	IND	2010	Final Energy intensity of GDP	perc_10	10.61
1.5C	IND	2010	Mitigation Costs	perc_10	0
1.5C	IND	2015	Emissions|Kyoto Gases	perc_10	2965.3
1.5C	IND	2015	Final Energy|Non-fossil share	perc_10	3.79
1.5C	IND	2015	Final Energy intensity of GDP	perc_10	10.04
1.5C	IND	2015	Mitigation Costs	perc_10	0
1.5C	IND	2020	Emissions|Kyoto Gases	perc_10	3359.05
1.5C	IND	2020	Final Energy|Non-fossil share	perc_10	5.36
1.5C	IND	2020	Final Energy intensity of GDP	perc_10	8.62
1.5C	IND	2020	Mitigation Costs	perc_10	0
1.5C	IND	2025	Emissions|Kyoto Gases	perc_10	2078.17
1.5C	IND	2025	Final Energy|Non-fossil share	perc_10	9.73
1.5C	IND	2025	Final Energy intensity of GDP	perc_10	5.74
1.5C	IND	2025	Mitigation Costs	perc_10	0.39
1.5C	IND	2030	Emissions|Kyoto Gases	perc_10	1535.42
1.5C	IND	2030	Final Energy|Non-fossil share	perc_10	17.56
1.5C	IND	2030	Final Energy intensity of GDP	perc_10	4.53
1.5C	IND	2030	Mitigation Costs	perc_10	1.15
1.5C	BRA	2010	Emissions|Kyoto Gases	perc_10	1318.6
1.5C	BRA	2010	Final Energy|Non-fossil share	perc_10	23.58
1.5C	BRA	2010	Final Energy intensity of GDP	perc_10	4.77
1.5C	BRA	2010	Mitigation Costs	perc_10	0
1.5C	BRA	2015	Emissions|Kyoto Gases	perc_10	1329.26
1.5C	BRA	2015	Final Energy|Non-fossil share	perc_10	24.17
1.5C	BRA	2015	Final Energy intensity of GDP	perc_10	4.58
1.5C	BRA	2015	Mitigation Costs	perc_10	-0.01
1.5C	BRA	2020	Emissions|Kyoto Gases	perc_10	1311.38
1.5C	BRA	2020	Final Energy|Non-fossil share	perc_10	23.19
1.5C	BRA	2020	Final Energy intensity of GDP	perc_10	4.26
1.5C	BRA	2020	Mitigation Costs	perc_10	-0.02
1.5C	BRA	2025	Emissions|Kyoto Gases	perc_10	838.33
1.5C	BRA	2025	Final Energy|Non-fossil share	perc_10	26.14
1.5C	BRA	2025	Final Energy intensity of GDP	perc_10	3.37
1.5C	BRA	2025	Mitigation Costs	perc_10	0.28
1.5C	BRA	2030	Emissions|Kyoto Gases	perc_10	245.62
1.5C	BRA	2030	Final Energy|Non-fossil share	perc_10	27.28
1.5C	BRA	2030	Final Energy intensity of GDP	perc_10	2.93
1.5C	BRA	2030	Mitigation Costs	perc_10	0.81
1.5C	RUS	2010	Emissions|Kyoto Gases	perc_10	2045.68
1.5C	RUS	2010	Final Energy|Non-fossil share	perc_10	3.23
1.5C	RUS	2010	Final Energy intensity of GDP	perc_10	12.96
1.5C	RUS	2010	Mitigation Costs	perc_10	0
1.5C	RUS	2015	Emissions|Kyoto Gases	perc_10	2195.09
1.5C	RUS	2015	Final Energy|Non-fossil share	perc_10	5.44
1.5C	RUS	2015	Final Energy intensity of GDP	perc_10	11.68
1.5C	RUS	2015	Mitigation Costs	perc_10	0
1.5C	RUS	2020	Emissions|Kyoto Gases	perc_10	2193.13
1.5C	RUS	2020	Final Energy|Non-fossil share	perc_10	6.23
1.5C	RUS	2020	Final Energy intensity of GDP	perc_10	10.36
1.5C	RUS	2020	Mitigation Costs	perc_10	0
1.5C	RUS	2025	Emissions|Kyoto Gases	perc_10	1329.47
1.5C	RUS	2025	Final Energy|Non-fossil share	perc_10	7.87
1.5C	RUS	2025	Final Energy intensity of GDP	perc_10	7.72
1.5C	RUS	2025	Mitigation Costs	perc_10	0.92
1.5C	RUS	2030	Emissions|Kyoto Gases	perc_10	876.55
1.5C	RUS	2030	Final Energy|Non-fossil share	perc_10	11.65
1.5C	RUS	2030	Final Energy intensity of GDP	perc_10	6.14
1.5C	RUS	2030	Mitigation Costs	perc_10	2.75
National policies	World	2010	Emissions|Kyoto Gases	perc_10	46616
National policies	World	2010	Final Energy|Non-fossil share	perc_10	6.7
National policies	World	2010	Final Energy intensity of GDP	perc_10	5.36
National policies	World	2010	Mitigation Costs	perc_10	0
National policies	World	2015	Emissions|Kyoto Gases	perc_10	47912.5
National policies	World	2015	Final Energy|Non-fossil share	perc_10	7.14
National policies	World	2015	Final Energy intensity of GDP	perc_10	4.94
National policies	World	2015	Mitigation Costs	perc_10	0
National policies	World	2020	Emissions|Kyoto Gases	perc_10	51555.1
National policies	World	2020	Final Energy|Non-fossil share	perc_10	9.02
National policies	World	2020	Final Energy intensity of GDP	perc_10	4.44
National policies	World	2020	Mitigation Costs	perc_10	0
National policies	World	2025	Emissions|Kyoto Gases	perc_10	54853.7
National policies	World	2025	Final Energy|Non-fossil share	perc_10	9.03
National policies	World	2025	Final Energy intensity of GDP	perc_10	4.06
National policies	World	2025	Mitigation Costs	perc_10	-0.15
National policies	World	2030	Emissions|Kyoto Gases	perc_10	58356.3
National policies	World	2030	Final Energy|Non-fossil share	perc_10	9.26
National policies	World	2030	Final Energy intensity of GDP	perc_10	3.91
National policies	World	2030	Mitigation Costs	perc_10	-0.23
National policies	CHN	2010	Emissions|Kyoto Gases	perc_10	9405.85
National policies	CHN	2010	Final Energy|Non-fossil share	perc_10	4.32
National policies	CHN	2010	Final Energy intensity of GDP	perc_10	11.51
National policies	CHN	2010	Mitigation Costs	perc_10	0
National policies	CHN	2015	Emissions|Kyoto Gases	perc_10	10497.6
National policies	CHN	2015	Final Energy|Non-fossil share	perc_10	5.3
National policies	CHN	2015	Final Energy intensity of GDP	perc_10	8.46
National policies	CHN	2015	Mitigation Costs	perc_10	0
National policies	CHN	2020	Emissions|Kyoto Gases	perc_10	11204.5
National policies	CHN	2020	Final Energy|Non-fossil share	perc_10	8.81
National policies	CHN	2020	Final Energy intensity of GDP	perc_10	5.56
National policies	CHN	2020	Mitigation Costs	perc_10	0
National policies	CHN	2025	Emissions|Kyoto Gases	perc_10	12373.1
National policies	CHN	2025	Final Energy|Non-fossil share	perc_10	5.87
National policies	CHN	2025	Final Energy intensity of GDP	perc_10	4.82
National policies	CHN	2025	Mitigation Costs	perc_10	-0.06
National policies	CHN	2030	Emissions|Kyoto Gases	perc_10	12887.5
National policies	CHN	2030	Final Energy|Non-fossil share	perc_10	6.54
National policies	CHN	2030	Final Energy intensity of GDP	perc_10	3.51
National policies	CHN	2030	Mitigation Costs	perc_10	-0.14
National policies	USA	2010	Emissions|Kyoto Gases	perc_10	6458.34
National policies	USA	2010	Final Energy|Non-fossil share	perc_10	6.39
National policies	USA	2010	Final Energy intensity of GDP	perc_10	3.8
National policies	USA	2010	Mitigation Costs	perc_10	0
National policies	USA	2015	Emissions|Kyoto Gases	perc_10	6145.63
National policies	USA	2015	Final Energy|Non-fossil share	perc_10	7.62
National policies	USA	2015	Final Energy intensity of GDP	perc_10	3.52
National policies	USA	2015	Mitigation Costs	perc_10	0
National policies	USA	2020	Emissions|Kyoto Gases	perc_10	6382.96
National policies	USA	2020	Final Energy|Non-fossil share	perc_10	8.2
National policies	USA	2020	Final Energy intensity of GDP	perc_10	3.11
National policies	USA	2020	Mitigation Costs	perc_10	0
National policies	USA	2025	Emissions|Kyoto Gases	perc_10	6182.59
National policies	USA	2025	Final Energy|Non-fossil share	perc_10	11.73
National policies	USA	2025	Final Energy intensity of GDP	perc_10	2.87
National policies	USA	2025	Mitigation Costs	perc_10	-0.16
National policies	USA	2030	Emissions|Kyoto Gases	perc_10	5965.74
National policies	USA	2030	Final Energy|Non-fossil share	perc_10	10.69
National policies	USA	2030	Final Energy intensity of GDP	perc_10	2.68
National policies	USA	2030	Mitigation Costs	perc_10	-0.29
National policies	EU	2010	Emissions|Kyoto Gases	perc_10	4427.01
National policies	EU	2010	Final Energy|Non-fossil share	perc_10	9.73
National policies	EU	2010	Final Energy intensity of GDP	perc_10	2.94
National policies	EU	2010	Mitigation Costs	perc_10	0
National policies	EU	2015	Emissions|Kyoto Gases	perc_10	4018.7
National policies	EU	2015	Final Energy|Non-fossil share	perc_10	10.23
National policies	EU	2015	Final Energy intensity of GDP	perc_10	2.64
National policies	EU	2015	Mitigation Costs	perc_10	-0.03
National policies	EU	2020	Emissions|Kyoto Gases	perc_10	3762.49
National policies	EU	2020	Final Energy|Non-fossil share	perc_10	13.75
National policies	EU	2020	Final Energy intensity of GDP	perc_10	2.35
National policies	EU	2020	Mitigation Costs	perc_10	0
National policies	EU	2025	Emissions|Kyoto Gases	perc_10	3669.17
National policies	EU	2025	Final Energy|Non-fossil share	perc_10	10.52
National policies	EU	2025	Final Energy intensity of GDP	perc_10	2.24
National policies	EU	2025	Mitigation Costs	perc_10	-0.11
National policies	EU	2030	Emissions|Kyoto Gases	perc_10	3470.74
National policies	EU	2030	Final Energy|Non-fossil share	perc_10	11.22
National policies	EU	2030	Final Energy intensity of GDP	perc_10	2.14
National policies	EU	2030	Mitigation Costs	perc_10	-0.26
National policies	IND	2010	Emissions|Kyoto Gases	perc_10	2479.52
National policies	IND	2010	Final Energy|Non-fossil share	perc_10	3.75
National policies	IND	2010	Final Energy intensity of GDP	perc_10	10.61
National policies	IND	2010	Mitigation Costs	perc_10	0
National policies	IND	2015	Emissions|Kyoto Gases	perc_10	2992.57
National policies	IND	2015	Final Energy|Non-fossil share	perc_10	4.73
National policies	IND	2015	Final Energy intensity of GDP	perc_10	10.07
National policies	IND	2015	Mitigation Costs	perc_10	0
National policies	IND	2020	Emissions|Kyoto Gases	perc_10	3363.42
National policies	IND	2020	Final Energy|Non-fossil share	perc_10	5.74
National policies	IND	2020	Final Energy intensity of GDP	perc_10	8.67
National policies	IND	2020	Mitigation Costs	perc_10	0
National policies	IND	2025	Emissions|Kyoto Gases	perc_10	3754.24
National policies	IND	2025	Final Energy|Non-fossil share	perc_10	4.59
National policies	IND	2025	Final Energy intensity of GDP	perc_10	7.09
National policies	IND	2025	Mitigation Costs	perc_10	-0.1
National policies	IND	2030	Emissions|Kyoto Gases	perc_10	4221.3
National policies	IND	2030	Final Energy|Non-fossil share	perc_10	5.08
National policies	IND	2030	Final Energy intensity of GDP	perc_10	6.24
National policies	IND	2030	Mitigation Costs	perc_10	-0.1
National policies	BRA	2010	Emissions|Kyoto Gases	perc_10	1234.32
National policies	BRA	2010	Final Energy|Non-fossil share	perc_10	23.68
National policies	BRA	2010	Final Energy intensity of GDP	perc_10	4.77
National policies	BRA	2010	Mitigation Costs	perc_10	0
National policies	BRA	2015	Emissions|Kyoto Gases	perc_10	1338.38
National policies	BRA	2015	Final Energy|Non-fossil share	perc_10	23.81
National policies	BRA	2015	Final Energy intensity of GDP	perc_10	4.6
National policies	BRA	2015	Mitigation Costs	perc_10	0
National policies	BRA	2020	Emissions|Kyoto Gases	perc_10	1290.24
National policies	BRA	2020	Final Energy|Non-fossil share	perc_10	22.23
National policies	BRA	2020	Final Energy intensity of GDP	perc_10	4.3
National policies	BRA	2020	Mitigation Costs	perc_10	0
National policies	BRA	2025	Emissions|Kyoto Gases	perc_10	1308.92
National policies	BRA	2025	Final Energy|Non-fossil share	perc_10	23.05
National policies	BRA	2025	Final Energy intensity of GDP	perc_10	3.99
National policies	BRA	2025	Mitigation Costs	perc_10	0
National policies	BRA	2030	Emissions|Kyoto Gases	perc_10	1313.57
National policies	BRA	2030	Final Energy|Non-fossil share	perc_10	23.26
National policies	BRA	2030	Final Energy intensity of GDP	perc_10	3.75
National policies	BRA	2030	Mitigation Costs	perc_10	0
National policies	RUS	2010	Emissions|Kyoto Gases	perc_10	2059.71
National policies	RUS	2010	Final Energy|Non-fossil share	perc_10	3.24
National policies	RUS	2010	Final Energy intensity of GDP	perc_10	12.96
National policies	RUS	2010	Mitigation Costs	perc_10	0
National policies	RUS	2015	Emissions|Kyoto Gases	perc_10	2197.7
National policies	RUS	2015	Final Energy|Non-fossil share	perc_10	5.51
National policies	RUS	2015	Final Energy intensity of GDP	perc_10	11.67
National policies	RUS	2015	Mitigation Costs	perc_10	0
National policies	RUS	2020	Emissions|Kyoto Gases	perc_10	2210.55
National policies	RUS	2020	Final Energy|Non-fossil share	perc_10	6.09
National policies	RUS	2020	Final Energy intensity of GDP	perc_10	10.34
National policies	RUS	2020	Mitigation Costs	perc_10	0
National policies	RUS	2025	Emissions|Kyoto Gases	perc_10	2356.88
National policies	RUS	2025	Final Energy|Non-fossil share	perc_10	6.12
National policies	RUS	2025	Final Energy intensity of GDP	perc_10	9.2
National policies	RUS	2025	Mitigation Costs	perc_10	-0.75
National policies	RUS	2030	Emissions|Kyoto Gases	perc_10	2407.7
National policies	RUS	2030	Final Energy|Non-fossil share	perc_10	6.42
National policies	RUS	2030	Final Energy intensity of GDP	perc_10	8.16
National policies	RUS	2030	Mitigation Costs	perc_10	-0.86
2C	World	2010	Emissions|Kyoto Gases	perc_90	49864.1
2C	World	2010	Final Energy|Non-fossil share	perc_90	16.14
2C	World	2010	Final Energy intensity of GDP	perc_90	7.4
2C	World	2010	Mitigation Costs	perc_90	0
2C	World	2015	Emissions|Kyoto Gases	perc_90	52696.5
2C	World	2015	Final Energy|Non-fossil share	perc_90	18.67
2C	World	2015	Final Energy intensity of GDP	perc_90	6.35
2C	World	2015	Mitigation Costs	perc_90	0.36
2C	World	2020	Emissions|Kyoto Gases	perc_90	55278.7
2C	World	2020	Final Energy|Non-fossil share	perc_90	19.96
2C	World	2020	Final Energy intensity of GDP	perc_90	5.92
2C	World	2020	Mitigation Costs	perc_90	0.43
2C	World	2025	Emissions|Kyoto Gases	perc_90	49786.4
2C	World	2025	Final Energy|Non-fossil share	perc_90	25.42
2C	World	2025	Final Energy intensity of GDP	perc_90	5.3
2C	World	2025	Mitigation Costs	perc_90	1.29
2C	World	2030	Emissions|Kyoto Gases	perc_90	44937.7
2C	World	2030	Final Energy|Non-fossil share	perc_90	32.14
2C	World	2030	Final Energy intensity of GDP	perc_90	4.66
2C	World	2030	Mitigation Costs	perc_90	2.16
2C	CHN	2010	Emissions|Kyoto Gases	perc_90	11656.8
2C	CHN	2010	Final Energy|Non-fossil share	perc_90	10.59
2C	CHN	2010	Final Energy intensity of GDP	perc_90	16.32
2C	CHN	2010	Mitigation Costs	perc_90	0
2C	CHN	2015	Emissions|Kyoto Gases	perc_90	13605.3
2C	CHN	2015	Final Energy|Non-fossil share	perc_90	10.98
2C	CHN	2015	Final Energy intensity of GDP	perc_90	12.45
2C	CHN	2015	Mitigation Costs	perc_90	0.68
2C	CHN	2020	Emissions|Kyoto Gases	perc_90	14276.3
2C	CHN	2020	Final Energy|Non-fossil share	perc_90	13.83
2C	CHN	2020	Final Energy intensity of GDP	perc_90	9.54
2C	CHN	2020	Mitigation Costs	perc_90	0.71
2C	CHN	2025	Emissions|Kyoto Gases	perc_90	14331.3
2C	CHN	2025	Final Energy|Non-fossil share	perc_90	26
2C	CHN	2025	Final Energy intensity of GDP	perc_90	7.65
2C	CHN	2025	Mitigation Costs	perc_90	1.87
2C	CHN	2030	Emissions|Kyoto Gases	perc_90	13367.6
2C	CHN	2030	Final Energy|Non-fossil share	perc_90	39.41
2C	CHN	2030	Final Energy intensity of GDP	perc_90	6.54
2C	CHN	2030	Mitigation Costs	perc_90	3.2
2C	USA	2010	Emissions|Kyoto Gases	perc_90	7729.32
2C	USA	2010	Final Energy|Non-fossil share	perc_90	11.26
2C	USA	2010	Final Energy intensity of GDP	perc_90	4.86
2C	USA	2010	Mitigation Costs	perc_90	0
2C	USA	2015	Emissions|Kyoto Gases	perc_90	7608.79
2C	USA	2015	Final Energy|Non-fossil share	perc_90	12.49
2C	USA	2015	Final Energy intensity of GDP	perc_90	4.38
2C	USA	2015	Mitigation Costs	perc_90	0.75
2C	USA	2020	Emissions|Kyoto Gases	perc_90	7761.78
2C	USA	2020	Final Energy|Non-fossil share	perc_90	13.92
2C	USA	2020	Final Energy intensity of GDP	perc_90	4.03
2C	USA	2020	Mitigation Costs	perc_90	0.59
2C	USA	2025	Emissions|Kyoto Gases	perc_90	6348.38
2C	USA	2025	Final Energy|Non-fossil share	perc_90	19.38
2C	USA	2025	Final Energy intensity of GDP	perc_90	3.71
2C	USA	2025	Mitigation Costs	perc_90	0.96
2C	USA	2030	Emissions|Kyoto Gases	perc_90	5548.41
2C	USA	2030	Final Energy|Non-fossil share	perc_90	30.8
2C	USA	2030	Final Energy intensity of GDP	perc_90	3.47
2C	USA	2030	Mitigation Costs	perc_90	1.29
2C	EU	2010	Emissions|Kyoto Gases	perc_90	5170.42
2C	EU	2010	Final Energy|Non-fossil share	perc_90	17.04
2C	EU	2010	Final Energy intensity of GDP	perc_90	3.67
2C	EU	2010	Mitigation Costs	perc_90	0
2C	EU	2015	Emissions|Kyoto Gases	perc_90	4947.27
2C	EU	2015	Final Energy|Non-fossil share	perc_90	19.53
2C	EU	2015	Final Energy intensity of GDP	perc_90	3.48
2C	EU	2015	Mitigation Costs	perc_90	0
2C	EU	2020	Emissions|Kyoto Gases	perc_90	4811.32
2C	EU	2020	Final Energy|Non-fossil share	perc_90	21.61
2C	EU	2020	Final Energy intensity of GDP	perc_90	3.2
2C	EU	2020	Mitigation Costs	perc_90	0.17
2C	EU	2025	Emissions|Kyoto Gases	perc_90	4298.13
2C	EU	2025	Final Energy|Non-fossil share	perc_90	27.34
2C	EU	2025	Final Energy intensity of GDP	perc_90	2.93
2C	EU	2025	Mitigation Costs	perc_90	0.42
2C	EU	2030	Emissions|Kyoto Gases	perc_90	3694.36
2C	EU	2030	Final Energy|Non-fossil share	perc_90	32.16
2C	EU	2030	Final Energy intensity of GDP	perc_90	2.7
2C	EU	2030	Mitigation Costs	perc_90	0.77
2C	IND	2010	Emissions|Kyoto Gases	perc_90	3903.42
2C	IND	2010	Final Energy|Non-fossil share	perc_90	38.09
2C	IND	2010	Final Energy intensity of GDP	perc_90	16.68
2C	IND	2010	Mitigation Costs	perc_90	0
2C	IND	2015	Emissions|Kyoto Gases	perc_90	4559.81
2C	IND	2015	Final Energy|Non-fossil share	perc_90	35.54
2C	IND	2015	Final Energy intensity of GDP	perc_90	13.58
2C	IND	2015	Mitigation Costs	perc_90	1.11
2C	IND	2020	Emissions|Kyoto Gases	perc_90	5106.7
2C	IND	2020	Final Energy|Non-fossil share	perc_90	37.09
2C	IND	2020	Final Energy intensity of GDP	perc_90	12.62
2C	IND	2020	Mitigation Costs	perc_90	0.28
2C	IND	2025	Emissions|Kyoto Gases	perc_90	4350.57
2C	IND	2025	Final Energy|Non-fossil share	perc_90	39.66
2C	IND	2025	Final Energy intensity of GDP	perc_90	9.86
2C	IND	2025	Mitigation Costs	perc_90	1.98
2C	IND	2030	Emissions|Kyoto Gases	perc_90	4278.75
2C	IND	2030	Final Energy|Non-fossil share	perc_90	40.52
2C	IND	2030	Final Energy intensity of GDP	perc_90	8.51
2C	IND	2030	Mitigation Costs	perc_90	3.25
2C	BRA	2010	Emissions|Kyoto Gases	perc_90	1646.68
2C	BRA	2010	Final Energy|Non-fossil share	perc_90	42.37
2C	BRA	2010	Final Energy intensity of GDP	perc_90	7.54
2C	BRA	2010	Mitigation Costs	perc_90	0
2C	BRA	2015	Emissions|Kyoto Gases	perc_90	1838.7
2C	BRA	2015	Final Energy|Non-fossil share	perc_90	42.5
2C	BRA	2015	Final Energy intensity of GDP	perc_90	7.24
2C	BRA	2015	Mitigation Costs	perc_90	0
2C	BRA	2020	Emissions|Kyoto Gases	perc_90	2001.54
2C	BRA	2020	Final Energy|Non-fossil share	perc_90	43.69
2C	BRA	2020	Final Energy intensity of GDP	perc_90	6.8
2C	BRA	2020	Mitigation Costs	perc_90	0
2C	BRA	2025	Emissions|Kyoto Gases	perc_90	1838.27
2C	BRA	2025	Final Energy|Non-fossil share	perc_90	48.75
2C	BRA	2025	Final Energy intensity of GDP	perc_90	6.1
2C	BRA	2025	Mitigation Costs	perc_90	0.8
2C	BRA	2030	Emissions|Kyoto Gases	perc_90	1705.08
2C	BRA	2030	Final Energy|Non-fossil share	perc_90	58.45
2C	BRA	2030	Final Energy intensity of GDP	perc_90	5.5
2C	BRA	2030	Mitigation Costs	perc_90	1.55
2C	RUS	2010	Emissions|Kyoto Gases	perc_90	2388.86
2C	RUS	2010	Final Energy|Non-fossil share	perc_90	7.81
2C	RUS	2010	Final Energy intensity of GDP	perc_90	18.91
2C	RUS	2010	Mitigation Costs	perc_90	0
2C	RUS	2015	Emissions|Kyoto Gases	perc_90	2637.59
2C	RUS	2015	Final Energy|Non-fossil share	perc_90	9.16
2C	RUS	2015	Final Energy intensity of GDP	perc_90	16.96
2C	RUS	2015	Mitigation Costs	perc_90	0
2C	RUS	2020	Emissions|Kyoto Gases	perc_90	2633.43
2C	RUS	2020	Final Energy|Non-fossil share	perc_90	10.13
2C	RUS	2020	Final Energy intensity of GDP	perc_90	15.26
2C	RUS	2020	Mitigation Costs	perc_90	0
2C	RUS	2025	Emissions|Kyoto Gases	perc_90	2359.33
2C	RUS	2025	Final Energy|Non-fossil share	perc_90	13.98
2C	RUS	2025	Final Energy intensity of GDP	perc_90	12.62
2C	RUS	2025	Mitigation Costs	perc_90	3.26
2C	RUS	2030	Emissions|Kyoto Gases	perc_90	2078.39
2C	RUS	2030	Final Energy|Non-fossil share	perc_90	17.44
2C	RUS	2030	Final Energy intensity of GDP	perc_90	10.72
2C	RUS	2030	Mitigation Costs	perc_90	3.63
1.5C	World	2010	Emissions|Kyoto Gases	perc_90	49942.6
1.5C	World	2010	Final Energy|Non-fossil share	perc_90	16.14
1.5C	World	2010	Final Energy intensity of GDP	perc_90	7.4
1.5C	World	2010	Mitigation Costs	perc_90	0
1.5C	World	2015	Emissions|Kyoto Gases	perc_90	52819.6
1.5C	World	2015	Final Energy|Non-fossil share	perc_90	18.67
1.5C	World	2015	Final Energy intensity of GDP	perc_90	6.35
1.5C	World	2015	Mitigation Costs	perc_90	0.36
1.5C	World	2020	Emissions|Kyoto Gases	perc_90	56023.5
1.5C	World	2020	Final Energy|Non-fossil share	perc_90	19.96
1.5C	World	2020	Final Energy intensity of GDP	perc_90	5.92
1.5C	World	2020	Mitigation Costs	perc_90	1.11
1.5C	World	2025	Emissions|Kyoto Gases	perc_90	45796.2
1.5C	World	2025	Final Energy|Non-fossil share	perc_90	28.46
1.5C	World	2025	Final Energy intensity of GDP	perc_90	5.13
1.5C	World	2025	Mitigation Costs	perc_90	2.58
1.5C	World	2030	Emissions|Kyoto Gases	perc_90	39584.5
1.5C	World	2030	Final Energy|Non-fossil share	perc_90	41.75
1.5C	World	2030	Final Energy intensity of GDP	perc_90	4.48
1.5C	World	2030	Mitigation Costs	perc_90	3.98
1.5C	CHN	2010	Emissions|Kyoto Gases	perc_90	11766.8
1.5C	CHN	2010	Final Energy|Non-fossil share	perc_90	10.59
1.5C	CHN	2010	Final Energy intensity of GDP	perc_90	16.32
1.5C	CHN	2010	Mitigation Costs	perc_90	0
1.5C	CHN	2015	Emissions|Kyoto Gases	perc_90	13693.8
1.5C	CHN	2015	Final Energy|Non-fossil share	perc_90	10.98
1.5C	CHN	2015	Final Energy intensity of GDP	perc_90	12.39
1.5C	CHN	2015	Mitigation Costs	perc_90	0.68
1.5C	CHN	2020	Emissions|Kyoto Gases	perc_90	14274.1
1.5C	CHN	2020	Final Energy|Non-fossil share	perc_90	13.83
1.5C	CHN	2020	Final Energy intensity of GDP	perc_90	9.33
1.5C	CHN	2020	Mitigation Costs	perc_90	1.17
1.5C	CHN	2025	Emissions|Kyoto Gases	perc_90	13072.9
1.5C	CHN	2025	Final Energy|Non-fossil share	perc_90	28.21
1.5C	CHN	2025	Final Energy intensity of GDP	perc_90	7.57
1.5C	CHN	2025	Mitigation Costs	perc_90	3.5
1.5C	CHN	2030	Emissions|Kyoto Gases	perc_90	10921.8
1.5C	CHN	2030	Final Energy|Non-fossil share	perc_90	42.08
1.5C	CHN	2030	Final Energy intensity of GDP	perc_90	6.38
1.5C	CHN	2030	Mitigation Costs	perc_90	5.35
1.5C	USA	2010	Emissions|Kyoto Gases	perc_90	7729.32
1.5C	USA	2010	Final Energy|Non-fossil share	perc_90	11.26
1.5C	USA	2010	Final Energy intensity of GDP	perc_90	4.86
1.5C	USA	2010	Mitigation Costs	perc_90	0
1.5C	USA	2015	Emissions|Kyoto Gases	perc_90	7608.79
1.5C	USA	2015	Final Energy|Non-fossil share	perc_90	12.49
1.5C	USA	2015	Final Energy intensity of GDP	perc_90	4.38
1.5C	USA	2015	Mitigation Costs	perc_90	0.75
1.5C	USA	2020	Emissions|Kyoto Gases	perc_90	7761.78
1.5C	USA	2020	Final Energy|Non-fossil share	perc_90	13.92
1.5C	USA	2020	Final Energy intensity of GDP	perc_90	4.01
1.5C	USA	2020	Mitigation Costs	perc_90	1
1.5C	USA	2025	Emissions|Kyoto Gases	perc_90	5928.06
1.5C	USA	2025	Final Energy|Non-fossil share	perc_90	24.34
1.5C	USA	2025	Final Energy intensity of GDP	perc_90	3.66
1.5C	USA	2025	Mitigation Costs	perc_90	1.47
1.5C	USA	2030	Emissions|Kyoto Gases	perc_90	5032.04
1.5C	USA	2030	Final Energy|Non-fossil share	perc_90	35.51
1.5C	USA	2030	Final Energy intensity of GDP	perc_90	3.42
1.5C	USA	2030	Mitigation Costs	perc_90	1.94
1.5C	EU	2010	Emissions|Kyoto Gases	perc_90	5149.57
1.5C	EU	2010	Final Energy|Non-fossil share	perc_90	17.04
1.5C	EU	2010	Final Energy intensity of GDP	perc_90	3.67
1.5C	EU	2010	Mitigation Costs	perc_90	0
1.5C	EU	2015	Emissions|Kyoto Gases	perc_90	4943.32
1.5C	EU	2015	Final Energy|Non-fossil share	perc_90	19.53
1.5C	EU	2015	Final Energy intensity of GDP	perc_90	3.48
1.5C	EU	2015	Mitigation Costs	perc_90	0
1.5C	EU	2020	Emissions|Kyoto Gases	perc_90	4817.22
1.5C	EU	2020	Final Energy|Non-fossil share	perc_90	21.61
1.5C	EU	2020	Final Energy intensity of GDP	perc_90	3.2
1.5C	EU	2020	Mitigation Costs	perc_90	0.58
1.5C	EU	2025	Emissions|Kyoto Gases	perc_90	3842.29
1.5C	EU	2025	Final Energy|Non-fossil share	perc_90	35.68
1.5C	EU	2025	Final Energy intensity of GDP	perc_90	2.85
1.5C	EU	2025	Mitigation Costs	perc_90	0.94
1.5C	EU	2030	Emissions|Kyoto Gases	perc_90	3119.32
1.5C	EU	2030	Final Energy|Non-fossil share	perc_90	42.55
1.5C	EU	2030	Final Energy intensity of GDP	perc_90	2.55
1.5C	EU	2030	Mitigation Costs	perc_90	1.49
1.5C	IND	2010	Emissions|Kyoto Gases	perc_90	3915.09
1.5C	IND	2010	Final Energy|Non-fossil share	perc_90	38.11
1.5C	IND	2010	Final Energy intensity of GDP	perc_90	16.68
1.5C	IND	2010	Mitigation Costs	perc_90	0
1.5C	IND	2015	Emissions|Kyoto Gases	perc_90	4577.31
1.5C	IND	2015	Final Energy|Non-fossil share	perc_90	35.54
1.5C	IND	2015	Final Energy intensity of GDP	perc_90	13.58
1.5C	IND	2015	Mitigation Costs	perc_90	1.11
1.5C	IND	2020	Emissions|Kyoto Gases	perc_90	5074.17
1.5C	IND	2020	Final Energy|Non-fossil share	perc_90	37.09
1.5C	IND	2020	Final Energy intensity of GDP	perc_90	12.62
1.5C	IND	2020	Mitigation Costs	perc_90	0.88
1.5C	IND	2025	Emissions|Kyoto Gases	perc_90	4036
1.5C	IND	2025	Final Energy|Non-fossil share	perc_90	42.57
1.5C	IND	2025	Final Energy intensity of GDP	perc_90	9.75
1.5C	IND	2025	Mitigation Costs	perc_90	3.17
1.5C	IND	2030	Emissions|Kyoto Gases	perc_90	3626.12
1.5C	IND	2030	Final Energy|Non-fossil share	perc_90	56.74
1.5C	IND	2030	Final Energy intensity of GDP	perc_90	8.48
1.5C	IND	2030	Mitigation Costs	perc_90	5.2
1.5C	BRA	2010	Emissions|Kyoto Gases	perc_90	2028.75
1.5C	BRA	2010	Final Energy|Non-fossil share	perc_90	42.37
1.5C	BRA	2010	Final Energy intensity of GDP	perc_90	7.54
1.5C	BRA	2010	Mitigation Costs	perc_90	0
1.5C	BRA	2015	Emissions|Kyoto Gases	perc_90	2182.94
1.5C	BRA	2015	Final Energy|Non-fossil share	perc_90	42.5
1.5C	BRA	2015	Final Energy intensity of GDP	perc_90	7.24
1.5C	BRA	2015	Mitigation Costs	perc_90	0
1.5C	BRA	2020	Emissions|Kyoto Gases	perc_90	2139.32
1.5C	BRA	2020	Final Energy|Non-fossil share	perc_90	43.69
1.5C	BRA	2020	Final Energy intensity of GDP	perc_90	6.8
1.5C	BRA	2020	Mitigation Costs	perc_90	0
1.5C	BRA	2025	Emissions|Kyoto Gases	perc_90	1742.44
1.5C	BRA	2025	Final Energy|Non-fossil share	perc_90	49.94
1.5C	BRA	2025	Final Energy intensity of GDP	perc_90	6
1.5C	BRA	2025	Mitigation Costs	perc_90	0.81
1.5C	BRA	2030	Emissions|Kyoto Gases	perc_90	1482.51
1.5C	BRA	2030	Final Energy|Non-fossil share	perc_90	60.72
1.5C	BRA	2030	Final Energy intensity of GDP	perc_90	5.34
1.5C	BRA	2030	Mitigation Costs	perc_90	1.78
1.5C	RUS	2010	Emissions|Kyoto Gases	perc_90	2386.43
1.5C	RUS	2010	Final Energy|Non-fossil share	perc_90	7.82
1.5C	RUS	2010	Final Energy intensity of GDP	perc_90	18.91
1.5C	RUS	2010	Mitigation Costs	perc_90	0
1.5C	RUS	2015	Emissions|Kyoto Gases	perc_90	2631.77
1.5C	RUS	2015	Final Energy|Non-fossil share	perc_90	9.17
1.5C	RUS	2015	Final Energy intensity of GDP	perc_90	16.94
1.5C	RUS	2015	Mitigation Costs	perc_90	0
1.5C	RUS	2020	Emissions|Kyoto Gases	perc_90	2636.88
1.5C	RUS	2020	Final Energy|Non-fossil share	perc_90	10.41
1.5C	RUS	2020	Final Energy intensity of GDP	perc_90	15.07
1.5C	RUS	2020	Mitigation Costs	perc_90	0
1.5C	RUS	2025	Emissions|Kyoto Gases	perc_90	2195.87
1.5C	RUS	2025	Final Energy|Non-fossil share	perc_90	18.6
1.5C	RUS	2025	Final Energy intensity of GDP	perc_90	12.3
1.5C	RUS	2025	Mitigation Costs	perc_90	4.93
1.5C	RUS	2030	Emissions|Kyoto Gases	perc_90	1912.42
1.5C	RUS	2030	Final Energy|Non-fossil share	perc_90	27.84
1.5C	RUS	2030	Final Energy intensity of GDP	perc_90	10.07
1.5C	RUS	2030	Mitigation Costs	perc_90	5.63
National policies	World	2010	Emissions|Kyoto Gases	perc_90	49900.4
National policies	World	2010	Final Energy|Non-fossil share	perc_90	16.14
National policies	World	2010	Final Energy intensity of GDP	perc_90	7.4
National policies	World	2010	Mitigation Costs	perc_90	0
National policies	World	2015	Emissions|Kyoto Gases	perc_90	53209.7
National policies	World	2015	Final Energy|Non-fossil share	perc_90	18.67
National policies	World	2015	Final Energy intensity of GDP	perc_90	6.36
National policies	World	2015	Mitigation Costs	perc_90	0.4
National policies	World	2020	Emissions|Kyoto Gases	perc_90	55489.8
National policies	World	2020	Final Energy|Non-fossil share	perc_90	19.96
National policies	World	2020	Final Energy intensity of GDP	perc_90	5.93
National policies	World	2020	Mitigation Costs	perc_90	0.2
National policies	World	2025	Emissions|Kyoto Gases	perc_90	60978.3
National policies	World	2025	Final Energy|Non-fossil share	perc_90	20.25
National policies	World	2025	Final Energy intensity of GDP	perc_90	5.52
National policies	World	2025	Mitigation Costs	perc_90	0.06
National policies	World	2030	Emissions|Kyoto Gases	perc_90	63729.3
National policies	World	2030	Final Energy|Non-fossil share	perc_90	19.84
National policies	World	2030	Final Energy intensity of GDP	perc_90	5.11
National policies	World	2030	Mitigation Costs	perc_90	0.05
National policies	CHN	2010	Emissions|Kyoto Gases	perc_90	11740.8
National policies	CHN	2010	Final Energy|Non-fossil share	perc_90	10.6
National policies	CHN	2010	Final Energy intensity of GDP	perc_90	16.32
National policies	CHN	2010	Mitigation Costs	perc_90	0
National policies	CHN	2015	Emissions|Kyoto Gases	perc_90	13707.5
National policies	CHN	2015	Final Energy|Non-fossil share	perc_90	10.98
National policies	CHN	2015	Final Energy intensity of GDP	perc_90	12.52
National policies	CHN	2015	Mitigation Costs	perc_90	0.78
National policies	CHN	2020	Emissions|Kyoto Gases	perc_90	14358.6
National policies	CHN	2020	Final Energy|Non-fossil share	perc_90	13.83
National policies	CHN	2020	Final Energy intensity of GDP	perc_90	9.75
National policies	CHN	2020	Mitigation Costs	perc_90	0.43
National policies	CHN	2025	Emissions|Kyoto Gases	perc_90	15977.5
National policies	CHN	2025	Final Energy|Non-fossil share	perc_90	14.82
National policies	CHN	2025	Final Energy intensity of GDP	perc_90	8.01
National policies	CHN	2025	Mitigation Costs	perc_90	0
National policies	CHN	2030	Emissions|Kyoto Gases	perc_90	17902.9
National policies	CHN	2030	Final Energy|Non-fossil share	perc_90	16.51
National policies	CHN	2030	Final Energy intensity of GDP	perc_90	7.02
National policies	CHN	2030	Mitigation Costs	perc_90	0.02
National policies	USA	2010	Emissions|Kyoto Gases	perc_90	7727.12
National policies	USA	2010	Final Energy|Non-fossil share	perc_90	11.26
National policies	USA	2010	Final Energy intensity of GDP	perc_90	4.86
National policies	USA	2010	Mitigation Costs	perc_90	0
National policies	USA	2015	Emissions|Kyoto Gases	perc_90	7660.05
National policies	USA	2015	Final Energy|Non-fossil share	perc_90	12.49
National policies	USA	2015	Final Energy intensity of GDP	perc_90	4.39
National policies	USA	2015	Mitigation Costs	perc_90	0.87
National policies	USA	2020	Emissions|Kyoto Gases	perc_90	7956.65
National policies	USA	2020	Final Energy|Non-fossil share	perc_90	13.92
National policies	USA	2020	Final Energy intensity of GDP	perc_90	4.04
National policies	USA	2020	Mitigation Costs	perc_90	0.19
National policies	USA	2025	Emissions|Kyoto Gases	perc_90	7809.54
National policies	USA	2025	Final Energy|Non-fossil share	perc_90	15.84
National policies	USA	2025	Final Energy intensity of GDP	perc_90	3.76
National policies	USA	2025	Mitigation Costs	perc_90	0.1
National policies	USA	2030	Emissions|Kyoto Gases	perc_90	8415.36
National policies	USA	2030	Final Energy|Non-fossil share	perc_90	18.5
National policies	USA	2030	Final Energy intensity of GDP	perc_90	3.61
National policies	USA	2030	Mitigation Costs	perc_90	0.06
National policies	EU	2010	Emissions|Kyoto Gases	perc_90	5157.46
National policies	EU	2010	Final Energy|Non-fossil share	perc_90	17.04
National policies	EU	2010	Final Energy intensity of GDP	perc_90	3.67
National policies	EU	2010	Mitigation Costs	perc_90	0
National policies	EU	2015	Emissions|Kyoto Gases	perc_90	4970.39
National policies	EU	2015	Final Energy|Non-fossil share	perc_90	19.53
National policies	EU	2015	Final Energy intensity of GDP	perc_90	3.48
National policies	EU	2015	Mitigation Costs	perc_90	0
National policies	EU	2020	Emissions|Kyoto Gases	perc_90	4875.8
National policies	EU	2020	Final Energy|Non-fossil share	perc_90	21.61
National policies	EU	2020	Final Energy intensity of GDP	perc_90	3.21
National policies	EU	2020	Mitigation Costs	perc_90	0.06
National policies	EU	2025	Emissions|Kyoto Gases	perc_90	5293.58
National policies	EU	2025	Final Energy|Non-fossil share	perc_90	23.09
National policies	EU	2025	Final Energy intensity of GDP	perc_90	3.01
National policies	EU	2025	Mitigation Costs	perc_90	0.04
National policies	EU	2030	Emissions|Kyoto Gases	perc_90	5433.77
National policies	EU	2030	Final Energy|Non-fossil share	perc_90	26.5
National policies	EU	2030	Final Energy intensity of GDP	perc_90	2.89
National policies	EU	2030	Mitigation Costs	perc_90	0.03
National policies	IND	2010	Emissions|Kyoto Gases	perc_90	3913.01
National policies	IND	2010	Final Energy|Non-fossil share	perc_90	37.58
National policies	IND	2010	Final Energy intensity of GDP	perc_90	16.67
National policies	IND	2010	Mitigation Costs	perc_90	0
National policies	IND	2015	Emissions|Kyoto Gases	perc_90	4676.16
National policies	IND	2015	Final Energy|Non-fossil share	perc_90	35.54
National policies	IND	2015	Final Energy intensity of GDP	perc_90	13.58
National policies	IND	2015	Mitigation Costs	perc_90	1.29
National policies	IND	2020	Emissions|Kyoto Gases	perc_90	5515.82
National policies	IND	2020	Final Energy|Non-fossil share	perc_90	37.09
National policies	IND	2020	Final Energy intensity of GDP	perc_90	12.62
National policies	IND	2020	Mitigation Costs	perc_90	0.16
National policies	IND	2025	Emissions|Kyoto Gases	perc_90	6351.94
National policies	IND	2025	Final Energy|Non-fossil share	perc_90	35.8
National policies	IND	2025	Final Energy intensity of GDP	perc_90	10.39
National policies	IND	2025	Mitigation Costs	perc_90	0.11
National policies	IND	2030	Emissions|Kyoto Gases	perc_90	6880.3
National policies	IND	2030	Final Energy|Non-fossil share	perc_90	32.42
National policies	IND	2030	Final Energy intensity of GDP	perc_90	9.26
National policies	IND	2030	Mitigation Costs	perc_90	0
National policies	BRA	2010	Emissions|Kyoto Gases	perc_90	1646.96
National policies	BRA	2010	Final Energy|Non-fossil share	perc_90	42.37
National policies	BRA	2010	Final Energy intensity of GDP	perc_90	7.54
National policies	BRA	2010	Mitigation Costs	perc_90	0
National policies	BRA	2015	Emissions|Kyoto Gases	perc_90	1835.97
National policies	BRA	2015	Final Energy|Non-fossil share	perc_90	42.26
National policies	BRA	2015	Final Energy intensity of GDP	perc_90	7.24
National policies	BRA	2015	Mitigation Costs	perc_90	0
National policies	BRA	2020	Emissions|Kyoto Gases	perc_90	2045.76
National policies	BRA	2020	Final Energy|Non-fossil share	perc_90	43.11
National policies	BRA	2020	Final Energy intensity of GDP	perc_90	6.79
National policies	BRA	2020	Mitigation Costs	perc_90	0
National policies	BRA	2025	Emissions|Kyoto Gases	perc_90	2180.11
National policies	BRA	2025	Final Energy|Non-fossil share	perc_90	44.54
National policies	BRA	2025	Final Energy intensity of GDP	perc_90	6.27
National policies	BRA	2025	Mitigation Costs	perc_90	0
National policies	BRA	2030	Emissions|Kyoto Gases	perc_90	2196.8
National policies	BRA	2030	Final Energy|Non-fossil share	perc_90	46.3
National policies	BRA	2030	Final Energy intensity of GDP	perc_90	5.78
National policies	BRA	2030	Mitigation Costs	perc_90	0
National policies	RUS	2010	Emissions|Kyoto Gases	perc_90	2385.75
National policies	RUS	2010	Final Energy|Non-fossil share	perc_90	7.81
National policies	RUS	2010	Final Energy intensity of GDP	perc_90	18.91
National policies	RUS	2010	Mitigation Costs	perc_90	0
National policies	RUS	2015	Emissions|Kyoto Gases	perc_90	2634.55
National policies	RUS	2015	Final Energy|Non-fossil share	perc_90	9.16
National policies	RUS	2015	Final Energy intensity of GDP	perc_90	17
National policies	RUS	2015	Mitigation Costs	perc_90	0
National policies	RUS	2020	Emissions|Kyoto Gases	perc_90	2623.31
National policies	RUS	2020	Final Energy|Non-fossil share	perc_90	10.09
National policies	RUS	2020	Final Energy intensity of GDP	perc_90	15.27
National policies	RUS	2020	Mitigation Costs	perc_90	0
National policies	RUS	2025	Emissions|Kyoto Gases	perc_90	2908.77
National policies	RUS	2025	Final Energy|Non-fossil share	perc_90	10.87
National policies	RUS	2025	Final Energy intensity of GDP	perc_90	13.07
National policies	RUS	2025	Mitigation Costs	perc_90	0
National policies	RUS	2030	Emissions|Kyoto Gases	perc_90	3099.73
National policies	RUS	2030	Final Energy|Non-fossil share	perc_90	11.13
National policies	RUS	2030	Final Energy intensity of GDP	perc_90	11.72
National policies	RUS	2030	Mitigation Costs	perc_90	0

## Sheet: data_figure4
Scenario	Scope	region	variable	unit	period	statistics	value
No new policies	global	BRA	CO2rel2010	MtCO2	2050	median	56.75
No new policies	global	CHN	CO2rel2010	MtCO2	2050	median	61.55
No new policies	global	IND	CO2rel2010	MtCO2	2050	median	91.82
No new policies	global	EU	CO2rel2010	MtCO2	2050	median	38.02
No new policies	global	JPN	CO2rel2010	MtCO2	2050	median	36.15
No new policies	global	USA	CO2rel2010	MtCO2	2050	median	44.59
No new policies	global	RUS	CO2rel2010	MtCO2	2050	median	48.82
No new policies	global	RoW	CO2rel2010	MtCO2	2050	median	56.52
No new policies	global	World	CO2rel2010	MtCO2	2050	median	54.8
National policies	global	BRA	CO2rel2010	MtCO2	2050	median	50.07
National policies	global	CHN	CO2rel2010	MtCO2	2050	median	54.51
National policies	global	IND	CO2rel2010	MtCO2	2050	median	86.86
National policies	global	EU	CO2rel2010	MtCO2	2050	median	34.41
National policies	global	JPN	CO2rel2010	MtCO2	2050	median	34.75
National policies	global	USA	CO2rel2010	MtCO2	2050	median	41.99
National policies	global	RUS	CO2rel2010	MtCO2	2050	median	48.66
National policies	global	RoW	CO2rel2010	MtCO2	2050	median	53.3
National policies	global	World	CO2rel2010	MtCO2	2050	median	51.14
NDC	global	BRA	CO2rel2010	MtCO2	2050	median	34.09
NDC	global	CHN	CO2rel2010	MtCO2	2050	median	51.04
NDC	global	IND	CO2rel2010	MtCO2	2050	median	85.02
NDC	global	EU	CO2rel2010	MtCO2	2050	median	30.52
NDC	global	JPN	CO2rel2010	MtCO2	2050	median	33.44
NDC	global	USA	CO2rel2010	MtCO2	2050	median	33.74
NDC	global	RUS	CO2rel2010	MtCO2	2050	median	49.39
NDC	global	RoW	CO2rel2010	MtCO2	2050	median	48.81
NDC	global	World	CO2rel2010	MtCO2	2050	median	45.89
2C	global	BRA	CO2rel2010	MtCO2	2050	median	25.14
2C	global	CHN	CO2rel2010	MtCO2	2050	median	31.43
2C	global	IND	CO2rel2010	MtCO2	2050	median	43.94
2C	global	EU	CO2rel2010	MtCO2	2050	median	25.04
2C	global	JPN	CO2rel2010	MtCO2	2050	median	26.09
2C	global	USA	CO2rel2010	MtCO2	2050	median	26.17
2C	global	RUS	CO2rel2010	MtCO2	2050	median	31.63
2C	global	RoW	CO2rel2010	MtCO2	2050	median	32.69
2C	global	World	CO2rel2010	MtCO2	2050	median	30.97
1.5C	global	BRA	CO2rel2010	MtCO2	2050	median	10.83
1.5C	global	CHN	CO2rel2010	MtCO2	2050	median	25.52
1.5C	global	IND	CO2rel2010	MtCO2	2050	median	33.38
1.5C	global	EU	CO2rel2010	MtCO2	2050	median	22.04
1.5C	global	JPN	CO2rel2010	MtCO2	2050	median	22.13
1.5C	global	USA	CO2rel2010	MtCO2	2050	median	21.28
1.5C	global	RUS	CO2rel2010	MtCO2	2050	median	26.54
1.5C	global	RoW	CO2rel2010	MtCO2	2050	median	25.73
1.5C	global	World	CO2rel2010	MtCO2	2050	median	24.46
No new policies	global	BRA	CO2rel2010	MtCO2	2050	quant_25	46.64
No new policies	global	CHN	CO2rel2010	MtCO2	2050	quant_25	58.19
No new policies	global	IND	CO2rel2010	MtCO2	2050	quant_25	83.62
No new policies	global	EU	CO2rel2010	MtCO2	2050	quant_25	37.58
No new policies	global	JPN	CO2rel2010	MtCO2	2050	quant_25	34.09
No new policies	global	USA	CO2rel2010	MtCO2	2050	quant_25	41.51
No new policies	global	RUS	CO2rel2010	MtCO2	2050	quant_25	48.8
No new policies	global	RoW	CO2rel2010	MtCO2	2050	quant_25	51.42
No new policies	global	World	CO2rel2010	MtCO2	2050	quant_25	53.42
National policies	global	BRA	CO2rel2010	MtCO2	2050	quant_25	43.96
National policies	global	CHN	CO2rel2010	MtCO2	2050	quant_25	51.87
National policies	global	IND	CO2rel2010	MtCO2	2050	quant_25	69.1
National policies	global	EU	CO2rel2010	MtCO2	2050	quant_25	31.87
National policies	global	JPN	CO2rel2010	MtCO2	2050	quant_25	33.6
National policies	global	USA	CO2rel2010	MtCO2	2050	quant_25	36.22
National policies	global	RUS	CO2rel2010	MtCO2	2050	quant_25	47.63
National policies	global	RoW	CO2rel2010	MtCO2	2050	quant_25	50.39
National policies	global	World	CO2rel2010	MtCO2	2050	quant_25	49.13
NDC	global	BRA	CO2rel2010	MtCO2	2050	quant_25	28.18
NDC	global	CHN	CO2rel2010	MtCO2	2050	quant_25	47.86
NDC	global	IND	CO2rel2010	MtCO2	2050	quant_25	70.18
NDC	global	EU	CO2rel2010	MtCO2	2050	quant_25	26.42
NDC	global	JPN	CO2rel2010	MtCO2	2050	quant_25	32.23
NDC	global	USA	CO2rel2010	MtCO2	2050	quant_25	28.89
NDC	global	RUS	CO2rel2010	MtCO2	2050	quant_25	47.54
NDC	global	RoW	CO2rel2010	MtCO2	2050	quant_25	46.49
NDC	global	World	CO2rel2010	MtCO2	2050	quant_25	44.56
2C	global	BRA	CO2rel2010	MtCO2	2050	quant_25	8.42
2C	global	CHN	CO2rel2010	MtCO2	2050	quant_25	28.73
2C	global	IND	CO2rel2010	MtCO2	2050	quant_25	37.03
2C	global	EU	CO2rel2010	MtCO2	2050	quant_25	22.9
2C	global	JPN	CO2rel2010	MtCO2	2050	quant_25	23.11
2C	global	USA	CO2rel2010	MtCO2	2050	quant_25	23.41
2C	global	RUS	CO2rel2010	MtCO2	2050	quant_25	30.3
2C	global	RoW	CO2rel2010	MtCO2	2050	quant_25	30.68
2C	global	World	CO2rel2010	MtCO2	2050	quant_25	28.15
1.5C	global	BRA	CO2rel2010	MtCO2	2050	quant_25	-3.75
1.5C	global	CHN	CO2rel2010	MtCO2	2050	quant_25	23.38
1.5C	global	IND	CO2rel2010	MtCO2	2050	quant_25	32.12
1.5C	global	EU	CO2rel2010	MtCO2	2050	quant_25	19.61
1.5C	global	JPN	CO2rel2010	MtCO2	2050	quant_25	20.05
1.5C	global	USA	CO2rel2010	MtCO2	2050	quant_25	19
1.5C	global	RUS	CO2rel2010	MtCO2	2050	quant_25	24.6
1.5C	global	RoW	CO2rel2010	MtCO2	2050	quant_25	22.97
1.5C	global	World	CO2rel2010	MtCO2	2050	quant_25	23.04
No new policies	global	BRA	CO2rel2010	MtCO2	2050	quant_75	61.88
No new policies	global	CHN	CO2rel2010	MtCO2	2050	quant_75	66.51
No new policies	global	IND	CO2rel2010	MtCO2	2050	quant_75	98.9
No new policies	global	EU	CO2rel2010	MtCO2	2050	quant_75	42.41
No new policies	global	JPN	CO2rel2010	MtCO2	2050	quant_75	40.04
No new policies	global	USA	CO2rel2010	MtCO2	2050	quant_75	48.32
No new policies	global	RUS	CO2rel2010	MtCO2	2050	quant_75	52.37
No new policies	global	RoW	CO2rel2010	MtCO2	2050	quant_75	58.87
No new policies	global	World	CO2rel2010	MtCO2	2050	quant_75	56.35
National policies	global	BRA	CO2rel2010	MtCO2	2050	quant_75	56.03
National policies	global	CHN	CO2rel2010	MtCO2	2050	quant_75	64.13
National policies	global	IND	CO2rel2010	MtCO2	2050	quant_75	95.28
National policies	global	EU	CO2rel2010	MtCO2	2050	quant_75	39.49
National policies	global	JPN	CO2rel2010	MtCO2	2050	quant_75	37.63
National policies	global	USA	CO2rel2010	MtCO2	2050	quant_75	44.52
National policies	global	RUS	CO2rel2010	MtCO2	2050	quant_75	51.51
National policies	global	RoW	CO2rel2010	MtCO2	2050	quant_75	55.21
National policies	global	World	CO2rel2010	MtCO2	2050	quant_75	52.58
NDC	global	BRA	CO2rel2010	MtCO2	2050	quant_75	38.72
NDC	global	CHN	CO2rel2010	MtCO2	2050	quant_75	52.16
NDC	global	IND	CO2rel2010	MtCO2	2050	quant_75	91.29
NDC	global	EU	CO2rel2010	MtCO2	2050	quant_75	32.26
NDC	global	JPN	CO2rel2010	MtCO2	2050	quant_75	34.39
NDC	global	USA	CO2rel2010	MtCO2	2050	quant_75	34.54
NDC	global	RUS	CO2rel2010	MtCO2	2050	quant_75	51.09
NDC	global	RoW	CO2rel2010	MtCO2	2050	quant_75	51.31
NDC	global	World	CO2rel2010	MtCO2	2050	quant_75	46.84
2C	global	BRA	CO2rel2010	MtCO2	2050	quant_75	32.52
2C	global	CHN	CO2rel2010	MtCO2	2050	quant_75	33.86
2C	global	IND	CO2rel2010	MtCO2	2050	quant_75	50.59
2C	global	EU	CO2rel2010	MtCO2	2050	quant_75	27.29
2C	global	JPN	CO2rel2010	MtCO2	2050	quant_75	28.16
2C	global	USA	CO2rel2010	MtCO2	2050	quant_75	27.25
2C	global	RUS	CO2rel2010	MtCO2	2050	quant_75	35.32
2C	global	RoW	CO2rel2010	MtCO2	2050	quant_75	33.53
2C	global	World	CO2rel2010	MtCO2	2050	quant_75	33.44
1.5C	global	BRA	CO2rel2010	MtCO2	2050	quant_75	21.9
1.5C	global	CHN	CO2rel2010	MtCO2	2050	quant_75	29.54
1.5C	global	IND	CO2rel2010	MtCO2	2050	quant_75	38.03
1.5C	global	EU	CO2rel2010	MtCO2	2050	quant_75	22.82
1.5C	global	JPN	CO2rel2010	MtCO2	2050	quant_75	23.86
1.5C	global	USA	CO2rel2010	MtCO2	2050	quant_75	23.79
1.5C	global	RUS	CO2rel2010	MtCO2	2050	quant_75	27.3
1.5C	global	RoW	CO2rel2010	MtCO2	2050	quant_75	26.25
1.5C	global	World	CO2rel2010	MtCO2	2050	quant_75	26.52
No new policies	national	BRA	CO2rel2010	MtCO2	2050	mean	59.19
No new policies	national	CHN	CO2rel2010	MtCO2	2050	mean	59.25
No new policies	national	IND	CO2rel2010	MtCO2	2050	mean	176.94
No new policies	national	JPN	CO2rel2010	MtCO2	2050	mean	41.24
No new policies	national	USA	CO2rel2010	MtCO2	2050	mean	46.53
No new policies	national	RUS	CO2rel2010	MtCO2	2050	mean	43.67
National policies	national	BRA	CO2rel2010	MtCO2	2050	mean	52.43
National policies	national	CHN	CO2rel2010	MtCO2	2050	mean	58.44
National policies	national	IND	CO2rel2010	MtCO2	2050	mean	121.38
National policies	national	EU	CO2rel2010	MtCO2	2050	mean	30.89
National policies	national	JPN	CO2rel2010	MtCO2	2050	mean	37.82
National policies	national	USA	CO2rel2010	MtCO2	2050	mean	41.9
National policies	national	RUS	CO2rel2010	MtCO2	2050	mean	43.46
NDC	national	BRA	CO2rel2010	MtCO2	2050	mean	44.94
NDC	national	CHN	CO2rel2010	MtCO2	2050	mean	51.18
NDC	national	IND	CO2rel2010	MtCO2	2050	mean	110.25
NDC	national	EU	CO2rel2010	MtCO2	2050	mean	17.16
NDC	national	JPN	CO2rel2010	MtCO2	2050	mean	32.87
NDC	national	RUS	CO2rel2010	MtCO2	2050	mean	43.14
2C	national	BRA	CO2rel2010	MtCO2	2050	mean	43.69
2C	national	CHN	CO2rel2010	MtCO2	2050	mean	35.73
2C	national	IND	CO2rel2010	MtCO2	2050	mean	86.12
2C	national	EU	CO2rel2010	MtCO2	2050	mean	24.6
2C	national	JPN	CO2rel2010	MtCO2	2050	mean	26.13
2C	national	USA	CO2rel2010	MtCO2	2050	mean	20.4
2C	national	RUS	CO2rel2010	MtCO2	2050	mean	32.49
1.5C	national	BRA	CO2rel2010	MtCO2	2050	mean	32.64
1.5C	national	IND	CO2rel2010	MtCO2	2050	mean	61.17
1.5C	national	EU	CO2rel2010	MtCO2	2050	mean	23.83

## Sheet: data_figure5
driver	estimate	region	statistics	value
Error_term	model	World	median	-6026.86
Policy_implementation	model	World	median	3503.05
Policy_implementation	outside	World	median	1112.4
EM_growth_NoPolicy	model	World	median	13722.5
EM_history	model	World	median	-654.63
EM_growth_NPi	model	World	median	10343.4
Error_term	model	World	perc_10	-10498.1
Policy_implementation	model	World	perc_10	2335.76
Policy_implementation	outside	World	perc_10	284.22
EM_growth_NoPolicy	model	World	perc_10	11829.3
EM_history	model	World	perc_10	-3548.23
EM_growth_NPi	model	World	perc_10	8259.74
Error_term	model	World	perc_90	-2097.69
Policy_implementation	model	World	perc_90	5165.21
Policy_implementation	outside	World	perc_90	1578.3
EM_growth_NoPolicy	model	World	perc_90	14837.9
EM_history	model	World	perc_90	2225.79
EM_growth_NPi	model	World	perc_90	13357.6
