# Supplementary material for: Taking stock of national climate policies to evaluate implementation of the Paris Agreement
Source: Nat Commun. 2020 Apr 29;11:2096. doi: 10.1038/s41467-020-15414-6 (PMC7190619; doi:10.1038/s41467-020-15414-6)
Supplement: Supplementary file 4 — Source Data [file 41467_2020_15414_MOESM4_ESM.zip › Source Data 2 - IAM protocol_CD_LINKS.xlsx]

## Sheet: CD-LINKS scenario protocol
											WP2.1 Review of national action plans and development policies, including their influence on GHG emissions and development objectives
											as input to the
											CD-LINKS WP3 Global low-carbon development pathways
											Protocol second round – June 2017
											http://www.cd-links.org/wp-content/uploads/2016/06/CD-LINKS-global-exercise-protocol_secondround_for-website.pdf
											This file contains
											- List of high impact policies and translation to targets and indicators for IAM implementation
											- List of NDC targets

## Sheet: Read me
This spreadsheet contains the list of high impact policies that are currently implemented or planned to be implemented in the G20 countries. This list is part of the CD-LINKS scenario protocol1. For each G20 country a selection of around 10 policies with expected high impact on greenhouse gas (GHG) emissions was made from the climate policy database2. The selection was based on literature and wit…
The implementation of these policies into the CD-LINKS Integrated Asssement Models (IAMs) went through a few rounds to determine the feasibility of implementation. The restults can be found in the worksheet 'Protocol reference (numberical), which contains the policies that could be implemented. It also includes a translation of policy targets to more general indicators based on the IMAGE model, e…
The worksheets 'NDC emission targets' and 'NDC policies' provide the quantifiable emission reduction targets and policies that are laid out by G20 countries in their Nationally Determined Contributions (NDC) as part of the Paris Agreement. In addition, NDC targets for non-G20 countries are taken from the ADVANCE project3. The worksheet 'protocol NDC numerical' gives a summary of these emission ta…
1. http://www.cd-links.org/wp-content/uploads/2016/06/CD-LINKS_D2.1_Jan-2018.pdf
2. http://climatepolicydatabase.org/index.php?title=CDlinks_policy_inventory
3. http://www.fp7-advance.eu/
This work is based on the scenario protocol and policy template from the ADVANCE project
http://www.fp7-advance.eu/

## Sheet: Deliverable 2.1
Policies updates between D2.1 and the Excel sheet tab 'High-impact policies' used in the final scenario runs
Australia:	Fuel quality standards' in Excel but not in D2.1 - this was likely not implemented in models and I would exclude it from the Excel (I thought it was excluded already)
Brazil:	'Ban on incandescent light bulbs' only in Excel
	Renewable energy auctions' only in D2.1 - I remember these were introduced at a later stage
European Union:	Directive 2015/1513 on GHG emissions from biofuels production (savings of up to 50%)' is in Excel only. Perhaps it would not have a very high impact anyway? This depends on how much biofuels EU is assumed to use.
	Timber regulation' appears in Excel but not in D2.1. Could be excluded? This is on enforcing ban on illegal logging - very hard to quantify
India:
	Renewable Purchase Obligations' is in D2.1 but not in Excel - I believe this is an important policy
Indonesia:	Moratorium on the issuance of new conversion permits for primary forest and peatlands' appears only in Excel - this may be hard to quantify but is likely very important in Indonesia.
Republic of Korea:	Particulate Matter Emissions Control Policy' ('particulate' incorrectly spelled) in Excel only, not in D2.1
	New & Renewable Energy use and dissemination program' also in Excel only, not in D2.1 - both policies colored as 'Non-climate' although the second shouldn't be. I believe we were not very consistent in keeping non-climate types of policies for countries. I had a selection of these policies in the beginning, but excluded them with time'
Russia:	Presidential decree 752 only in Excel and marked as planned
	Rules of using thermal performance in buildings' appears only in D2.1 - I beleive George said they are not enforced at all and is unlikely to be implemented
	Vehicle emissions standards appear only in D2.1 - these follow the Euro 5 standards and may have been excluded due to lack of focus on GHG specifically
Turkey:	Renewable Energy Law 2011' appears only in Excel - i believe this expired or was amended/ended in 2015
	Improving energy efficiency in buildings 2009' only in Excel
United States:	Multipliers for electric vehicles' only in Excel
	Permitting under the Clean Air Act' only in Excel and marked as non-climate - see comment under Korea

## Sheet: Climate Policy Database
	CD-LINKS database	http://climatepolicydatabase.org/index.php?title=CDlinks_policy_inventory
1	Argentina	http://www.climatepolicydatabase.org/index.php?title=Argentina_CDlinks_project
2	Australia	http://www.climatepolicydatabase.org/index.php?title=Australia_CDlinks_project
3	China	http://www.climatepolicydatabase.org/index.php?title=China_CDlinks_project
4	EU	http://www.climatepolicydatabase.org/index.php?title=European_Union_CDlinks_project
5	Japan	http://www.climatepolicydatabase.org/index.php?title=Japan_CDlinks_project
6	Mexico	http://www.climatepolicydatabase.org/index.php?title=Mexico_CDlinks_project
7	Russia	http://www.climatepolicydatabase.org/index.php?title=Russian_Federation_CDlinks_project
8	Saudi Arabia	http://www.climatepolicydatabase.org/index.php?title=Saudi_Arabia_CDlinks_project
9	Brazil	http://www.climatepolicydatabase.org/index.php?title=Brazil_CDlinks_project
10	Canada	http://www.climatepolicydatabase.org/index.php?title=Canada_CDlinks_project
11	India	http://www.climatepolicydatabase.org/index.php?title=India_CDlinks_project
12	Indonesia	http://www.climatepolicydatabase.org/index.php?title=Indonesia_CDlinks_project
13	South Africa	http://www.climatepolicydatabase.org/index.php?title=South_Africa_CDlinks_project
14	South Korea	http://www.climatepolicydatabase.org/index.php?title=Republic_of_Korea_CDlinks_project
15	Turkey	http://www.climatepolicydatabase.org/index.php?title=Turkey_CDlinks_project
16	USA	http://www.climatepolicydatabase.org/index.php?title=United_States_CDlinks_project

## Sheet: High impact policies
	Highest mitigation impact policies
	NDC
	Energy/industry policies
	AFOLU policies
	Non-climate policies (air pollution, energy access, energy security)
	Update relative to second round
		Policy target/policy instrument	Climate Policy database	Policy status	Specific Impact Indicator	Target	Base year	Period	Generic Impact indicator	Value of indicator
Included in protocol	Argentina	Policy target/policy instrument	Climate Policy database	Policy status	Specific Impact Indicator	Target	Base year	Period	Generic Impact indicator	Value of indicator	Comments
no	0a	Unconditional GHG emissions reduction	Intended Nationally Determined Contribution	Planned	GHG emissions reductions (incl. LULUCF)	0.15	BAU	2030	GHG reduction	0.15
no	0b	Conditional GHG emissions reduction	Intended Nationally Determined Contribution	Planned	GHG emissions reductions (incl. LULUCF)	0.3	BAU	2030	GHG reduction	0.3
no	1a	Biofuel tax exemption	Law 26.093 (2006) Regimen of Regulation and Promotion of the Production and Sustainable Use of Biofuels Argentina 2006	Implemented	Tax exemption for biofuels	more than 40% of price fuel price that would have been otherwise added as tax	2006		Policy instrument that backs specific target		It also provides tax breaks to encourage production (from farmers and agricultural firms meeting the requirements) and export of biofuels. Such incentives are low export taxes, accelerated depreciation through income tax, VAT break, and exemption from the taxes on Hydrocarbons and Diesel (20% each). Hence, biofuels are at least 40% cheaper than fossil fuels
yes	1b	Biofuel blending requirements	Law 26.093 (2006) Regimen of Regulation and Promotion of the Production and Sustainable Use of Biofuels Argentina 2006	Implemented	Minimum blend of biodiesel or ethanol in gasoline	0.12	since 2016		Biofuel target	12% blend	Assuming the same energy factor for biofuels and gasoline/diesel gives a value of 0.12. However, both biodiesel and ethanol have lower energy densities than diesel and gasoline, respectively. The exact value of total energy GJ/energy from biofuels GJ depends on how much gasoline vs how much diesel is used. Diesel has 35.8 MJ/L, gasoline has 34.2 MJ/L, ethanol has 20.9 MJ/L, and biodiesel has 33 M…
no	2a	Renewables share target	Law 27191 on renewable energy	Implemented	Renewables electricity share target (national and imposed on companies)	0.08		2017	Renewable electricity target	0.08	Furthermore, large energy users (demand > 300kW) are obliged to reach these targets individually, or pay a penalty.
yes	2b	Renewables share target	Law 27191 on renewable energy	Implemented	Renewables electricity share target (national and imposed on companies)	0.12		2019	Renewable electricity target	0.12	Furthermore, large energy users (demand > 300kW) are obliged to reach these targets individually, or pay a penalty.
yes	2c	Renewables share target	Law 27191 on renewable energy	Implemented	Renewables electricity share target (national and imposed on companies)	0.16		2021	Renewable electricity target	0.16	Furthermore, large energy users (demand > 300kW) are obliged to reach these targets individually, or pay a penalty.
yes	2d	Renewables share target	Law 27191 on renewable energy	Implemented	Renewables electricity share target (national and imposed on companies)	0.18		2023	Renewable electricity target	0.18	Furthermore, large energy users (demand > 300kW) are obliged to reach these targets individually, or pay a penalty.
yes	2e	Renewables share target	Law 27191 on renewable energy	Implemented	Renewables electricity share target (national and imposed on companies)	0.2		2025	Renewable electricity target	0.2	Furthermore, large energy users (demand > 300kW) are obliged to reach these targets individually, or pay a penalty.
yes	2f	Renewables trade price cap	Law 27191 on renewable energy	Implemented	Cap of tradable renewable electricity value	US$113/MWh			Policy instrument that backs specific target		Furthermore, large energy users (demand > 300kW) are obliged to reach these targets individually, or pay a penalty. The price of tradable renewable electricity is capped at US$113/MWh.
no	2g	FiT solar PV energy	Law 27191 on renewable energy	Implemented	Solar PV FiT	$0.9/kWh (15 year period)		since 2006	Policy instrument that backs specific target
no	2h	FiT non-solar renewable energy	Law 27191 on renewable energy	Implemented	Other renewables FiT	$0.015/kWh (15 year period)		since 2006	Policy instrument that backs specific target
no	2i	Tax relief for renewables	Law 27191 on renewable energy	Implemented	Period of tax reliefs	10 years			Policy instrument that backs specific target		The law provides a series of tax benefits to new renewable projects (accelerated amortization in income tax, income tax relief in profits re-invested in renewables, VAT refund, fiscal certificates, feed-in tariffs etc.) over a period of 10 years. Tax exemption on distribution of dividents, if money invested in infrastructure development (10%); •Accelerated amortization in income tax for those ass…
yes	7a	Use of biomass in electricity production	PROBIOMASA: Project for the Promotion of Energy from Biomass Argentina 2013	Implemented	Added electricity production capacity from biomass	200MW		2016	Renewable capacity target	200MW
yes	7b	Use of biomass in heat production	PROBIOMASA: Project for the Promotion of Energy from Biomass Argentina 2013	Implemented	Added heat production capacity from biomass	200MW		2016	Renewable capacity target	200MW
no	6c	Electricity consumption reduction	National Program for Rational and Efficient Use of Energy (PRONUREE) Argentina 2007	Implemented	Electricity consumption decrease	0.06	BAU	2016			Plan exists as decree. Implemented, for instance, through Law 26.473 Prohibiting commercialisation of incandescent light bulbs, although this is insufficient
no	6d	Electricity consumption reduction	National Program for Rational and Efficient Use of Energy (PRONUREE) Argentina 2007	Implemented	Electricity consumption decrease	1500MW	2007	2016			Plan exists as decree. Implemented, for instance, through Law 26.473 Prohibiting commercialisation of incandescent light bulbs, although this is insufficient
no	8	Ban on incandescent light bulbs	Law 26.473 Prohibiting commercialisation of incandescent light bulbs Argentina 2010	Implemented	Ban on commercialization of incandescent light bulbs		since end 2010		Policy instrument that backs specific target
no	3	Credits and tax reliefs for forestry projects	Law No. 25.080 / 99 Investment in Forestry	Implemented	Credits and tax reliefs for forestry projects	20% or 80% of the plantation costs depending on the surface and region	since 1999		Policy instrument that backs specific target
yes	4	Sustainable use of native forests	Law 26.331 for the Environmental Protection of Native Forests Argentina 2007	Implemented	Fine for non-compliance	300-10.000 base salaries			Afforestation/reforestation	Conservation of 4.7 mn ha of native forests	Law 26.331 establishing minimum standards and objectives for protection and restoration, and sustainable management of forests. In that sense, through this law, owners of forest areas receive financial incentives to preserve and sustainably manage the forest. For this purpose, the National Fund for the Enrichment and Conservation of Native Forests has been established through this law. Regulatory…
no				Implemented					- CO2 reduction	Cumulative emission reductions of 1.3 MtCO2
no				Planned					- CO2 reduction	2 MtCO2e
no				Planned					- CO2 reduction	3.5 MtCO2e
no
	Australia	Policy target/policy instrument	Climate Policy database	Policy status	Specific Impact Indicator	Target	Base year	Period	Generic Impact indicator	Value of indicator	Comments
no	0	GHG emissions reduction	Economy-wide NDC target Australia 2015	Planned	GHG emissions reductions (incl. LULUCF)	26%-28%	2005	2030	GHG reduction	26%-28%
yes	1a	Large-scale renewables production target	Renewable Energy Amendment Act 2015	Implemented	Large-scale renewables electricity production target	33,000 GWh		2020	Renewable electricity target	0.235	Linked to Renewable Energy Act
no	2a	Required share of the LRET (Large Renewable Energy Technology)	Renewable Energy (Electricity) Act 2000 and associated legislation	Implemented	Large-scale generation certificates (LGCs) - required share of renewables	0.1275		2016	Policy instrument that backs specific target		increasing from 11.11 per cent in 2015
no	2b	Required share of SRES (Small Renewable Energy Sources)	Renewable Energy (Electricity) Act 2000 and associated legislation	Implemented	Small-scale technology certificates (STCs) - required share of renewables	0.0968		2016	Policy instrument that backs specific target		decreasing from 11.71 per cent in 2015
no	2c	Charge for not meeting the renewables share	Renewable Energy (Electricity) Act 2000 and associated legislation	Implemented	Non-compliance rate of charge	$65/MWh			Policy instrument that backs specific target		Under the Act, wholesale purchasers of electricity (the ‘liable entities’) are required to meet a share of the LRET (Large Renewable Energy Technology) and SRES (Small Renewable Energy Sources) in proportion to their share of the national wholesale electricity market. The Act provides for the creation of large-scale generation certificates (LGCs) from accredited renewable energy power stations an…
no	3a	Funds for emissions reductions	Emissions Reduction Fund Australia 2014	Implemented	Current budget for purchasing emissions reductions (ERF)	$2.55 billion		in 2014	Policy instrument that backs specific target		This amount was provided when establishing the fund and more will be allocated over timeThe Clean Energy Regulator will issue one Australian Carbon Credit Unit for each tonne of emissions reductions delivered under a method. Credits can then be sold to the Government through a reverse auction. The first auction under the Fund was held in April 2015, and successfully purchased over 47 million tonn…
yes	3b	Carbon Farming Initiative	Emissions Reduction Fund Australia 2014	Implemented	Current budget for purchasing emissions reductions (ERF)				- GHG reduction (incl LULUCF CO2)	4.2 MtCO2e
yes	4	Increase energy productivity	Energy Productivity Plan	Planned	Energy productivity increase (GDP($M)/PJ)	0.4	2015	2030	Energy intensity		Implemented because of backing instruments: Greenhouse and Energy Minimum Standards Act 2012
yes	8	Fuel taxes	Fuel Tax Reform	Implemented	Fuel tax	up to $ 0.4/liter		2016	Policy instrument that backs specific target		Around $ 0.4/liter for diesel and gasoline and $ 0.013/liter for biodiesel.
no	9	Fuel quality - emissions and efficiency	Fuel Quality Standards Act 2000	Implemented	Fuel quality standards	efficiency and emissions standards	2000-		Policy instrument that backs specific target
no	10	Emissions and energy standards	Greenhouse and Energy Minimum Standards Act 2012 Australia 2012	Implemented	Product energy and emissions standards	varies depeding on product	2012-
no	7	Funding CCS	CCS Flagships Programme Australia 2009	Implemented	Investmets in CCS	$125 million		2014	Policy instrument that backs specific target		The Australian Government has confirmed funding of over $125 million in its May 2014 Budget to allow the South West hub and CarbonNet projects to complete their stage gated commitments. The Education Investment Fund (EIF) provides $100 million to fund the research infrastructure component for short-listed projects. This requires partnering with an eligible research institution, such as universiti…
yes	5	Planting trees	20 Million Trees Australia	Implemented	Planted trees target	20 million		2020	Afforestation/reforestation	20,000 hectares afforestation
yes	6	HFC emissions reduction	HFC emissions reduction target Australia 2016	Implemented	HFC emissions reduction	0.85	2036	2036	- HFC reduction	approx. 6.8 MtCO2e emissions reduction; 1.6% reduction compared to 2010
	Brazil	Policy target/policy instrument	Climate Policy database	Policy status	Specific Impact Indicator	Target	Base year	Period	Generic Impact indicator	Value of indicator	Comments
no	1	NDC Emission reduction target	NDC target Brazil 2015	Planned	GHG emissions (incl LULUCF)	37%/43 reduction	2005	2025/2030	- GHG reduction (incl LULUCF CO2)
yes	2a	10 Year National Energy Expansion Plan - renewable capacity target (electricity)	Plan for Energy Expansion Brazil	Implemented	Renewable share (excl. hydro) in installed capacity	0.16		2024	Renewable electricity target (excl hydro)	0.16	See table 8 from Expansion plan. The 10-year National Energy Plans are indicative only and have no binding targets, so only used if policy instruments are implemented to back these aspirational targets. Targets may actually change year to year.
yes	2a				Installed capacity hydro	117 GW		2024	Renewable capacity target	88.5 GW	MSB (2025) 88.5 GW - currently under construction
yes	2a				Installed capacity small hydro	8 GW		2024	Renewable capacity target	5.6 GW	MSB (2025) 5.6 GW - currently under construction
yes	2a				Installed capacity bioenergy	18 GW		2024	Renewable capacity target	13 GW	MSB (2025) 13 GW - currently under construction
yes	2a				Installed capacity Solar	7 GW		2024	Renewable capacity target	0 GW	MSB (2025) 0 GW - currently under construction
yes	2a				Installed capacity Wind	24 GW		2024	Renewable capacity target	16.5 GW	MSB (2025) 16.5 GW - currently under construction
yes	2b	10 Year National Energy Expansion Plan - renewable mix target (primary energy)	Plan for Energy Expansion Brazil	Implemented	Renewable (incl. hydro) share in primary energy	0.452		2024	Renewable TPES target	0.45	See table 29 from Expansion plan. Assumed to be implemented as Brazil has REN policies in place in both energy supply and transport sector
no	3	Dedicated auctions for renewable energy supply	Brazil Renewable Energy Auctions Brazil 2007	Implemented					Policy instrument that backs specific target		This policy instrument is implemented to ensure achieving the REN electricity target from the expansion plan	The auctions in Brazil have been successful in contracting significant capacity of RE-based electricity. RET have gone through substantial cost reductions, especially wind, which has emerged as the fastest growing technology and is now reaching a mature domestic industry. Compliance rules have been incorporated but the Brazilian Association of Wind Power (Abeeolica) has expressed concerns that lo…
yes	4a	National Biodiesel Programme	National Biodiesel Programme (PNPB)	Implemented	Biodiesel share in diesel	7%/10%		2015-2019	Biofuel share (volume)	7-10%	Biodiesel blending planned to reach B20 by 2030 (planned) (B10 by 2019 is law already); B10 by 2019 should be a Protocol Reference since it is law.	Law Nr. 13.033 of 24/09/14) http://www.planalto.gov.br/ccivil_03/_Ato2011-2014/2014/Lei/L13033.htm
yes	4b1	Ethanol Blending Mandate	Ethanol Blending Mandate Brazil 1993	Implemented	Anyhdrous Bio-ethanol share in gasoline C	0.27		2015 -	Biofuel share (volume)	0.27		Interminitry council for sugar and ethanol (CIMA) (04/03/2015) http://www.casacivil.gov.br/central-de-conteudos/noticias/2015/marco/mistura-de-etanol-na-gasolina-sera-de-27-a-partir-de-16-de-marco
yes	4b2	Total biofuels			Total biofuel share in transport fuels				Biofuel share (volume)	0.24
yes	5	INOVAR Auta tax rebate (vehicle efficiency)	Inovar-Auto Brazil 2012	Implemented	Subsidy/tax on sold cars	30% tax , but not for cars meeting 1.82 MJ/km		2017	Fuel efficiency standard	1.14 MJ/pkm	Innovar gives tax reduction on vehicles that meet the CAFE standard (1.82 MJ/km) and additional discount on tax leading up to 1.68 MJ/km. Assumption: use 1.82 MJ/km
no					Fuel efficiency (MJ/km)	1.81953		2017	Fuel efficiency standard		2.07 MJ/km is fuel efficiency in 2012. According to ICCT (2015) the expected improvment is 12% until 2027	http://www.theicct.org/sites/default/files/publications/ICCTupdate_Brazil_InovarAuto_feb2013.pdf
no					Fuel efficiency (km/l)	19.1		2017	Fuel efficiency standard
yes	6	Ban on incandescent light bulbs	Ban on incandescent light bulbs	Implemented	Energ use/m2	0		2016			Very small impact
no	7	Building code (LEED)	LEED - Building Energy efficiency Brazil	Implemented	Energ use/m2
yes	8	Action plan Amazon	Action Plan for Deforestation Prevention and Control in the Legal Amazon (PPCDAm)	Implemented	Annural deforestation rate	0.8	average 1996-2005	2020	- CO2 reduction	0.44	Based on PBL report 'Enhanced policy scenarios for major emitting countries', but translated into general deforestation target. In NDC scenario it is assumed that Brazil achieves zero deforestation by 2030, so we assume half is achieved by 2020 (around 500 MtCO2 emissions by 2010)	http://www.pbl.nl/en/publications/enhanced-policy-scenarios-for-major-emitting-countries
no					Greenhouse gas emissions	20.9% reduction	BAU	2020			See (WRI, 2013) for details, baseline not specified
yes	9	Forest Code	Forest Code (Law 12651) Brazil 2012	Implemented					Afforestation/reforestation	Reforestation of 12 mn ha	Implementation through action plans Amazon/Cerrados
yes	10	Low-Carbon Agriculture Plan (ABC)	Low-Carbon Agriculture Plan (ABC Plan)	Implemented	Greenhouse gas emissions	133-166 Mton reduction	BAU	2020	- GHG reduction (incl LULUCF CO2)	133-166 Mton	Low carbon agriculture plan is currently under implementation, and target is expected to be met.
yes	11	Light for all	Light for all (Luz para Todos)	Implemented	Electrification (%-population)	0.981		2018	Non-climate policy
yes	12a	NDC policies	Renewables NDC target Brazil 2015	Planned	Renewable share in TPES	0.45		2030	Planned	0.45
no	12b	NDC policies	Renewables NDC target Brazil 2015	Planned	Renewable share in TPES (excl hydro)	28-33%		2030	Planned
no	12c	NDC policies	Renewables NDC target Brazil 2015	Planned	Renewable share in electricity production (excl hydro)	0.23		2030	Planned
no			NDC LULUCF policy	Planned	Restoring and reforesting area	12 million hectares		2030	Planned
no			NDC LULUCF policy	Planned	Restoring degraded pasture lands	15 million hectares		2030	Planned
no	12d	NDC policies	Biofuel NDC target Brazil 2015	Planned	Share of biofuels in TPES	0.18		2030	Planned		The 18% of TPES by 2030 target is from the Brazilian NDC. It is an interpretation of the following statement on p7 of the NDC (http://www4.unfccc.int/ndcregistry/PublishedDocuments/Brazil%20First/BRAZIL%20NDC%20english%20FINAL.pdf): “i) increasing the share of sustainable biofuels in the Brazilian energy mix to approximately 18% by 2030, by expanding biofuel consumption, increasing ethanol supply…
no	12e	NDC policies	Energy efficiency NDC target Brazil 2015	Planned	Efficiency in electricity sector	10% reduction	2015	2030	Planned
no									Planned
no	13	Action plan Cerrados	Action Plan for Deforestation Prevention and Control of Deforestation and Burning in the Cerrados (PPCerrados)	Implemented	Annural deforestation rate	0.4	average 1996-2005	2020	- CO2 reduction	0.039	See (WRI, 2013) for details, baseline not specified
no					Greenhouse gas emissions	3.9% reduction	BAU	2020	Planned		See (WRI, 2013) for details, baseline not specified
no	14	Industry plan	Climate change mitigation and adaptation sector plan for the consolidation of a low carbon economy in the manufacturing industry	Planned	Greenhouse gas emissions	5% reduction	BAU (325 MtCO2eq)	2020	Planned		This is an overall industry plan, but it has not yet been translated to specific sub-sectors or explicit measures
no
	Canada	Policy target/policy instrument	Climate Policy database	Policy status	Specific Impact Indicator	Target	Base year	Period	Generic Impact indicator	Value of indicator	Comments
no	0	NDC Emission reduction target	Economy-wide NDC target Canada 2015	Planned	GHG emissions (incl LULUCF)	30% reduction	2005	2030
yes	1	New Power Plants standards	Reduction of Carbon Dioxide Emissions from Coal-fired Generation of Electricity Regulations	Implemented	gCO2/KWh (new power plants)	420	2015	2030	Power plant standard	420	GHG reductions are estimated at 3,100 kt of CO2 emissions in 2020, and 24,300 Kt in 2030, relative to 2005 levels. The regulations are projected to result in a net reduction of approximately 214 Mt CO2 eq of GHG over the period 2015–2035	2nd biennial report (annex)
yes	2	Light-duty efficiency standards	On-road vehicles and engine emissions regulations Canada 2004	Implemented	gCO2/km (km/l)	98 (23.2)		2025	Fuel efficiency standard	0.91	Estimated mitigation impact 2020: 13,000 kt CO2eq (2nd biennial report). According to NatCom 'aligned with US' & Test cycle 'U.S. combined' according to ICCT fact sheet	http://www.theicct.org/sites/default/files/info-tools/pvstds/Canada_PVstds-facts_jan2015.pdf
yes	3a	ecoEnergy Efficiency commercial/residential buildings	EcoENERGY Efficiency program	Implemented					- CO2 reduction	6.5 MtCO2eq reduction relative to baseline	Estimated mitigation impact 2020: 6,500 kt CO2eq (2nd biennial report). Probably ends in 2016: The ecoENERGY Efficiency program is investing $195 million between 2011 and 2016 to improve energy efficiency in Canada—at home, at work, and on the road. (NatCom). But: The estimated mitigation impact of 6,500 kt in 2020 only includes energy efficiency impacts associated with policies and measures that…
no	3b		ENERGY STAR for New Homes Canada 2005	Implemented					Not possible to model in IAM		An ENERGY STAR® qualified home is approximately 20 percent more efficient than a reference house. […] All ENERGY STAR qualified homes must have new equipment or products installed that provide a minimum of 400 kWh/yr, per residential unit, of electrical savings using measures specified in Table 4.	http://www.nrcan.gc.ca/energy/efficiency/housing/new-homes/energy-star/14178
no	4	ecoENERGY for Renewable Power program	EcoENERGY for Renewable Power Canada 2007	Ended	subsidy for low-impact renewable energy	1 cent per kWh	2011	2020	Not possible to model in IAM		The program offers an incentive of 1¢ per kilowatt-hour of electricity produced over a period of ten years from a qualifying low-impact renewable energy project built before March 31, 2011.	2nd biennial report (annex)
no					emissions reduction in 2020	6,240 ktCO2eq		2020	Not possible to model in IAM
yes	6a	Renewable fuel regulations (biofuel bill - amendment to CEPA)	Renewable Fuels Regulations (Biofuels Bill) Canada 2008	Implemented	Share of bio-ethanol	0.05		2011 -	Not possible to model in IAM	0.05	Estimated mitigation impact (for bioethanol and biodiesel together) 2020: 4,000 kt CO2eq (2nd biennial report)
yes	6b				Share of biodiesel	0.02		2011 -	Not possible to model in IAM	0.02		There is no end date for the biofuel standard
yes	6c				Share of biofuels				Biofuel share (volume)	0.037	Biofuel targets based on http://gain.fas.usda.gov/Recent%20GAIN%20Publications/Biofuels%20Annual_Ottawa_Canada_11-24-2014.pdf
no	7	Clean Energy Fund	Clean Energy Fund - Renewable Energy and Clean Energy Systems Demonstration Projects Canada 2009	Implemented	Emission reduction	2800 kt CO2eq / year	2015	2025	Not possible to model in IAM		The Government of Canada has allocated $317.6 million over five years (2009/10–2013/14) for the demonstration of promising technologies, including largescale carbon capture and storage projects, and renewable energy and clean energy systems demonstration and research and development projects. The Fund is expected to result in emissions reductions of up to 2,800 kt CO2 eq per year from 2015 to 202…	2nd biennial report (annex)
no	9	Minimum energy performance standards for general service incandescent lamps	Amendment 12B to the Energy efficiency Regulations Canada 2013	Implemented	Energ use/m2	0		2013-	Not possible to model in IAM
no	10	Building codes and standards and product standards for Appliances, Heating and cooling, Hot water and cooking / ecoEnergy Efficiency for Buildings	National Energy Code of Canada for Buildings Canada 1997 & EcoENERGY Efficiency program	Implemented					Not possible to model in IAM		Supported by ecoEnergy Efficiency. "National Building Codes in Canada do not have force in law, and are adopted (or adapted) by jurisdictions (provinces and territories) on an individual basis. […] As of 2015, the National Energy Code of Canada for Buildings 2011 (NECB) had been adopted by five provinces (representing 69% of the nation’s total floor space. The remaining jurisdictions either have …	http://www.iea.org/beep/canada/codes/national-energy-code-of-canada-for-buildings-2011.html
yes	5	Heavy-duty vehicle standards	Heavy-duty Vehicle and Engine Greenhouse Gas Emission Regulations Canada 2014	Implemented/planned	Fuel consumption (new vehicles)	46% reduction (1)	2010	2025	Fuel efficiency standard	136 gCO2/km	Estimated mitigation impact 2020: 3,000 kt CO2eq (2nd biennial report). according to NatCom 'aligned with US'	See http://www.theicct.org/sites/default/files/info-tools/pvstds/Canada_PVstds-facts_jan2015.pdf: light truck 40.3 mpg (136 g/km) by 2025
yes	11	Medium-duty vehicle standards
no	8	Energy efficiency requirements for marine vessels (Vessel Pollution and Dangerous Chemicals Regulations)	Marine Vessel Fuel Efficiency Regulations	Planned	Energy efficiency improvement	0.3		2025	Planned		Estimated mitigation impact 2020: 366 ktCO2eq (2nd biennial report)	New vessels of 400 gross tonnage and above: meet Energy Efficiency Design Index that will increase energy efficiency by 30% by 2025. International, not domestic shipping
	China	Policy target/policy instrument	Climate Policy database	Policy status	Specific Impact Indicator	Target	Base year	Period	Generic Impact indicator	Value of indicator	Comments
no	0a	NDC Emission reduction target	Economy-wide NDC target China 2015	Planned	CO2 emissions intensity reduction target	60%-65%	2005	2030	GHG intensity target	60%-65%
no	0b	Share of non-fossil fuels	Economy-wide NDC target China 2015	Planned	Non-fossil fuels share in primary energy	0.2		2030	Renewable TPES target	0.2
no	0c1	HCFC-22 emissions reductions	Economy-wide NDC target China 2015	Planned	HCFC-22 emissions reductions	0.35	2010	2020	GHG reduction		HCFC emissions in 2011 in China were 683 MtCO2e (EDGAR), hence, the levels are 444 MtCO2e in 2020 and 222 MtCO2e in 2025.
no	0c2	HCFC-22 emissions reductions	Economy-wide NDC target China 2015	Planned	HCFC-22 emissions reductions	0.675	2010	2025	GHG reduction		HCFC emissions in 2011 in China were 683 MtCO2e (EDGAR), hence, the levels are 444 MtCO2e in 2020 and 222 MtCO2e in 2025.
no	0d	Forest stock target	Economy-wide NDC target China 2015	Planned	Forest stock volume increase	4.5 billion cubic meters	2005	2030	Afforestation/reforestation	4.5 billion cubic meters
no	1b	Non-fossil fuels in primary energy	National Plan For Tackling Climate Change 2014-2020 China 2014	Implemented	Share of non-fossil fuels in primary energy consumption	0.15		2020	Renewable TPES target	0.15	Enforced by Renewable Energy Act (Legislative) China 2006
no	2i		Energy Development Strategy Action Plan (2014-2020) China 2014	Planned	Share of non-fossil fuel in primary energy mix	0.2		2030	Renewable TPES target	0.2
no	12a		Medium and Long Term Development Plan for Renewable Energy China 2007	Implemented	Annual use of biodiesel and ethanol	12 million tonnes/year		2020	Biofuel target	1.1% calculated share of biofuels in 2020 (target will not be met)	The biofuel target presented in this policy will not be met. Rather, a share of 1.1% of biofuels in transport has been calculated based on data from USDA report (http://gain.fas.usda.gov/Recent%20GAIN%20Publications/Biofuels%20Annual_Beijing_China%20-%20Peoples%20Republic%20of_9-3-2015.pdf) (see calculations in Excel file 'CD-LINKS Policy data and settings.xlsx'). Implemented through support for …
no	2	Energy plan	Energy Development Strategy Action Plan (2014-2020) China 2014
no	2a	Nuclear capacity target	Energy Development Strategy Action Plan (2014-2020) China 2014	Implemented	Installed Nuclear capacity	58 GW installed + 30GW under construction		2020		58 GW installed + 30GW under construction
no	2b	Hydroenergy capacity target	Energy Development Strategy Action Plan (2014-2020) China 2014	Implemented	Installed Hydro capacity	350 GW		2020	Renewable capacity target	350 GW
no	2c	Wind capacity target	Energy Development Strategy Action Plan (2014-2020) China 2014	Implemented	Instlled Wind capacity	200 GW		2020	Renewable capacity target	200 GW
no	2d	Biomass capacity target	Energy Development Strategy Action Plan (2014-2020) China 2014	Implemented	Installed biomass capacity	30 GW		2020	Renewable capacity target	30 GW
no	2e	Solar PV capacity target	Energy Development Strategy Action Plan (2014-2020) China 2014	Implemented	Instlled Solar PV capacity	100 GW		2020	Renewable capacity target	100 GW
no	2g		Energy Development Strategy Action Plan (2014-2020) China 2014	Implemented	Coal consumption cap	4.2 Gt coal/year		2020		86.5 EJ/year, 16.3% more coal than burned in 2013 (3.6bn)	This is average raw coal and not standards coal equivalent. Total emissions should not be determined using standards IPCC emissions factors because a study showed China uses poor quality coal which has a 40% lower emission factor (http://www.nature.com/articles/nature14677.epdf?referrer_access_token=6lhTQFmSHqSuVFLChgV0ztRgN0jAjWel9jnR3ZoTv0MeWzAFv1GbCl78UCx6T-jAkl3-Av9SvxMQtCJswwVmtjw79N1bW0f-M7…
no	2j		Energy Development Strategy Action Plan (2014-2020) China 2014	Implemented	Share of gas in primary energy mix	above 10% (185 billion cubic meters annually)		2020
no	2k		Energy Development Strategy Action Plan (2014-2020) China 2014	Implemented	Share of coal in primary energy mix	0.62		2020
no	3a	Wind power feed-in tariffs (onshore)	2012 Renewable Energy Electricity feed-in tariff China 2012	Implemented	feed-in tariff for onshore wind power	0.47, 0.60 yuan/kwh (depending on region)	2016	2009-	Policy instrument that backs specific target		Backing policy instrument for capacity targets
no	3b	Wind power feed-in tariffs (offshore)	2012 Renewable Energy Electricity feed-in tariff China 2012	Implemented	feed-in tariff for offshore wind power	0.75, 0.85 yuan/kwh ( inter-tidal zone / offshore wind power)	2016		Policy instrument that backs specific target		Backing policy instrument for capacity targets
no	3c	Subsity and feed-in tariff for solar PV	2012 Renewable Energy Electricity feed-in tariff China 2012	Implemented	subsity for distributed PV power	0.42 yuan/kwh + local subsity (different among the provinces)		2013-	Policy instrument that backs specific target		Backing policy instrument for capacity targets
no	3d		2012 Renewable Energy Electricity feed-in tariff China 2012	Implemented	feed-in tariff for PV power station	0.80, 0.88, 0.98 yuan/kwh (3 regions)		2013-	Policy instrument that backs specific target		Backing policy instrument for capacity targets
no	4a	Plan for energy saving and new energy vehicles	Energy saving and new energy automotive industry development plan 2012-2020	Implemented	accumulated amount of pure electric and plug-in vehicles	5 million		2020	Share of electric passenger vehicles	0.015	China had 172 million cars in 2015, an increase of 89% from 90.86 million in 2010. Assuming the same increase for the following five years, it is expected that China will have around 325 million cars in 2020, 1.5% would be electric vehicles. (http://www.statista.com/statistics/285306/number-of-car-owners-in-china/)
no	4b		Energy saving and new energy automotive industry development plan 2012-2021	Implemented	supply capacity of pure electric and plug-in vehicles	2 million/year		2020		6% of new cars will be electric	24.6 million cars produced per year in 2015, with an increase of approximately 36% from 2010. Assuming the same increase, 33.5 million cars will be produced per year in 2020, hence a share of 6% of new cars will be electric.(http://www.statista.com/statistics/233743/vehicle-sales-in-china/)
no	5	Subsity for new energy vehicles	Management of Subsity Fund of Private New Energy Vehicles (Interim)	Implemented	Subsidy for new energy vehicle	3000 yuan per kwh (according to the energy of power battery), at most 60,000 yuan for pure electric cars and 50,000 yuan for plug-in cars; and decreasing gradually		2010-	Policy instrument that backs specific target		Backing policy instrument for electric vehicle share goal
no	4c		Energy saving and new energy automotive industry development plan 2012-2022	Implemented	Target fuel consumption of new passenger vehicles and the equivalent CO2 emissions	5.0 L/100km; 120gCO2/km		2020	Fuel efficiency standard	1.09MJ/pkm (1.71MJ/km for gasoline and 1.79MJ/km for diesel)
no	7a	Light-duty vehicles fuel consumption	Vehicle Fuel Economy Standards China 2005	Implemented	Fuel consumption limits for light-duty vehicles	6.9L/100km	2015		Fuel efficiency standard	1.5 MJ/pkm; 173gCO2/km (2.42MJ/km)
no	7n	Medium-duty vehicles fuel consumption	Vehicle Fuel Economy Standards China 2005	Implemented	Fuel consumption limits for heavy-duty vehicles
no	7c	Heavy-duty vehicles fuel consumption	Vehicle Fuel Economy Standards China 2005	Implemented	Fuel consumption limits for heavy-duty vehicles	15 to 25 l/100km for medium-duty trucks and 28 to 45.5 l/100km	2014		Fuel efficiency standard	0.19 to 0.29 MJ/tkm for medium-duty trucks and 0.06 to 0.13 MJ/tkm for heavy-duty trucks in 2014
no	9e		13th Five-Year Plan (2016-2020)	Planned	High emissions vehicles to be removed	4 million		2020		2.3% of current cars
no	8a		Industrial Energy Performance Standards China 2007	Implemented	Cement industry performance (kgce/t)	Exising plants - 109 kgce/t; New plants: 100 kgce/t	since 2007/2008		Energy intensity	Exising plants - 3194 MJ/t; New plants: 12930 MJ/t	Production of 2350 million ton cement in 2015 (http://www.globalcement.com/news/item/4533-has-china-s-cement-production-peaked); 1kgce = 29.3MJ. Replaced by new standard in 2012, GB 16780-2012 (no document in English availabe). http://www.worldstdindex.com/class/145_1.htm
no	8b		Industrial Energy Performance Standards China 2007	Implemented	Steel industry performance (kgce/t)	Exising plants - 502 kgce/t; New plants: 468 kgce/t	since 2007/2008		Energy intensity	Exising plants - 14709 MJ/t; New plants: 13712 MJ/t	Produced 804 million ton of crude steel in 2015 (http://www.chinamission.be/eng/zgggfz/chneco/t1366481.htm); 1kgce = 29.3MJ. Replaced by new standard in 2013, GB 21256-2013, but didn't find it in english. http://www.worldstdindex.com/class/145_1.htm
no	8c		Industrial Energy Performance Standards China 2007	Implemented	Coke industry performance (kgce/t)	Exising plants - 165 kgce/t; New plants: 135 kgce/t	since 2007/2008		Energy intensity	Exising plants - 4834 MJ/t; New plants: 3956 MJ/t	Produced 448 million ton of coke in 2015 (http://www.coke-china.com/index.php?siteid=2); 1kgce=29.3MJ. Updated in 2013, GB 21342-2013, but could not find document in English. http://www.worldstdindex.com/class/145_1.htm
no	1f		Action Plan for Upgrading of Coal Power Energy Conservation and Emission Reduction Released	Implemented	Maximum level of average consumption of coal-fired power plants	310 gce/KWh		2020	Power plant standard	889 gCO2/kWh	Using a value of 2602 kgCO2/ton, assuming standard coal has the same emissions factor as anthracite. Converted this value to CO2 emissions of 310 gce (https://www.epa.gov/sites/production/files/2015-07/documents/emission-factors_2014.pdf)
no	9a		13th Five-Year Plan (2016-2020)	Implemented	Carbon intensity reduction (per unit GDP)	0.18	2015	2020	GHG intensity target	same
no	1a		National Plan For Tackling Climate Change 2014-2020 China 2014	Implemented	Carbon intensity reduction (per unit GDP)	40-45%	2005	2020	GHG intensity target	same
no	11a		Made in China 2025	Implemented	Carbon intensity decrease per unit value added	0.22	2015	2020		Only have energy intensity	Implemented through industry standards. This target also appears in the Green Industry Development Plan. The CO2 emissions from industry in China were 4281 MtCO2 in 2008. China's IVA was 42.7% of GDP in 2014 and decreasing.
no	11b		Made in China 2025	Implemented	Carbon intensity decrease per unit value added	0.4	2015	2025		Only have energy intensity	China's IVA was 42.7% of GDP in 2014 and decreasing.
no	9b		13th Five-Year Plan (2016-2020)	Implemented	Cap on total energy consumption	5 Gtce/year (billion tons of standard coal equivalent per year)		2020		151 EJ/year (exajoules) or 16.3% increase compared to 2015	representing an increase of 16.3% from 2015 (http://www.lse.ac.uk/GranthamInstitute/law/13th-five-year-plan/). It is unclear whether this target or that of 4.2 billion tonned from the Energy Development Strategy Plan applies. Using a conversion of TCE=30.30GJ
no	10		National Building Energy Standard China 2008	Implemented	Share of newly constructed buildings that are green (unclear what is meant by 'green')	30% (have 120kWh/m2)		2020	Building Code	432MJ/m2 (current standard) for 30% of new buildings; 1950 million sqm were built in 2012.	China’s residential and commercial buildings consumed 0.41 GJ/m2 and 0.25 GJ/m2 of final energy in 2005, but this value increased drastically over time (Eom et al 2012). Surface of new buildings per year, expected to grow rapidly: http://www.stats.gov.cn/tjsj/ndsj/2013/html/Z1131E.htm. Here 'green'means that it fulfills the requirements of the Chinese Three Star System (http://www.diva-portal.org…
no	9d		13th Five-Year Plan (2016-2020)	Implemented	Energy intensity reduction (per unit GDP)	0.15	2015	2020	Energy intensity	MJ/GDP
no	13a		Green industry development plan (2016-2020) China 2016	Implemented	Energy consumption decrease per value added in industry	0.18	2015	2020	Energy intensity	Models should have IVA and current MJ	China's IVA was 42.7% of GDP in 2014 and decreasing.
no	14		Medium and Long-term Plan of Energy Conservation: 10 Energy Conservation Programmes China 2004	Implemented	Reduction in energy consumption per capita	0.43	2005	2020
no	2l		Energy Development Strategy Action Plan (2014-2020) China 2014	Implemented	Domestic energy (self-sufficiency)	0.85		2020
no	9c	Forest cover target	13th Five-Year Plan (2016-2020)	Implemented	Forest coverage	23.04% (was 22.2 in 2015)		2020	Afforestation/reforestation	221 million ha; 16.133 billion m3	The forest cover target was determined as the respective percentage of the total country area and is in line with current forest coverage. China's National Forest Inventories determined an average stock volume of 73 m3 per ha. Hence, the final stock volume was determined as 221 million ha* 73 m3 /ha (https://forestecosyst.springeropen.com/articles/10.1186/s40663-015-0047-2) Backed by various poli…
no	9e	Turn marginal cropland to forest or grassland	13th Five-Year Plan (2016-2020)	Implemented	Marginal cropland to be turned to grassland or forest	1 mil ha	2016	2020	Afforestation/reforestation	1 mil ha (turned to forest or grassland	Backed by various financial, fiscal and regulatory policy instruments.
no	1c		National Plan For Tackling Climate Change 2014-2020 China 2014	Implemented	Increase forest area and stock volume	40 mil ha and 1.3 mil m3	2005	2020	Afforestation/reforestation	40 mil ha and 1.3 mil m3	Backed by various financial, fiscal and regulatory policy instruments.
	European Union	Policy target/policy instrument	Climate Policy database	Policy status	Specific Impact Indicator	Target	Base year	Period	Generic Impact indicator	Value of indicator	Comments
no	0	Emissions reduction target (2030)	NDC target European Union 2015	Planned	Domestic GHG emissions reduction (incl LULUCF)	0.4	1990	2030	GHG reduction
yes	1a	Emissions reduction target (2020)	2020 Climate and Energy Package European Union 2009	Implemented	GHG emissions reduction (incl LULUCF)	0.2	1990	2020	GHG reduction
yes	1b	Renewables share target (2020)	2020 Climate and Energy Package European Union 2009	Implemented	Share of renewables in energy consumption	0.2		2020	Renewable TPES target
yes	1c	Energy efficiency target (2020)	2020 Climate and Energy Package European Union 2009	Implemented	Energy consumption reduction	20% (max. 1474 Mtoe primary energy in 2020)	BAU	2020		Need indicator for energy consumption reduction	"Projections made in 2007 showed a primary energy consumption in 2020 of 1 842 Mtoe. A 20 % reduction results in 1 474 Mtoe in 2020, i.e. a reduction of 368 Mtoe as compared to projections" "that the Union’s 2020 energy consumption has to be no more than 1 474 Mtoe of primary energy or no more than 1 078 Mtoe of final energy" (http://eur-lex.europa.eu/legal-content/EN/TXT/PDF/?uri=CELEX:32012L002…
no	2a	Emissions reduction target (2030)	2030 framework for climate and energy policies (strategic document) European Union 2014	Planned	GHG emissions reduction (incl LULUCF)	at least 40%	1990	2030	GHG reduction
yes	2b	Renewables share target (2030)	2030 framework for climate and energy policies (strategic document) European Union 2014	Planned	Share of renewables in energy consumption	at least 27%		2030	Renewable TPES target
yes	2c	Energy efficiency target (2030)	2030 framework for climate and energy policies (strategic document) European Union 2014	Planned	Energy consumption reduction	at least 27%	BAU	2030		Need indicator for energy consumption reduction	BAU here is defined as "projections of future energy consumption based on the current criteria" (http://www.consilium.europa.eu/uedocs/cms_data/docs/pressdata/en/ec/145397.pdf), based on European Commission's 2007 Energy Baseline. The corresponding values are 1369 Mtoe primary energy consumption and 1039 Mtoe final energy consumption (https://www.google.nl/url?sa=t&rct=j&q=&esrc=s&source=web&cd=5…
no	3a	Transport carbon emissions	Roadmap to a single European transport area	Planned	Transport carbon emissions reduction target	0.6		2050	GHG reduction
no	4a	New light commercial vehicles CO2 emissions limits	Emission performance standards for new light commercial vehicles (Regulation (EU) No. 510/2011 European Union 2011)	Implemented	Current average CO2 emissions limits (gCO2/km)	175 g CO2/km	2011		Fuel efficiency standard	1.52 MJ/pkm	New passenger car registrations in the EU increased slightly to about 12.5 million in 2014, though they remain about 20% below the level before the economic crisis (http://www.theicct.org/european-vehicle-market-statistics-2015-2016).
yes	4b	New light commercial vehicles CO2 emissions limits	Emission performance standards for new light commercial vehicles (Regulation (EU) No. 510/2011 European Union 2011)	Implemented	Average CO2 emissions limits from 2020 (gCO2/km)	147 g CO2/km		2020	Fuel efficiency standard	1.28 MJ/pkm
no	5a	New passanger vehicles CO2 emissions limits	Emission performance standards for new passenger cars (Regulation (EC) No. 443/2009	Implemented	Current average CO2 emissions limits (gCO2/km)	120 g CO2/km	2012		Fuel efficiency standard	1.05 MJ/pkm
yes	5b	New passanger vehicles CO2 emissions limits	Emission performance standards for new passenger cars (Regulation (EC) No. 443/2009	Implemented	Average CO2 emissions limits from 2020 (gCO2/km)	95 g CO2/km		2020	Fuel efficiency standard	0.83 MJ/pkm	From 2020 onwards, this Regulation sets a target of 95 g CO2/km as average emissions for the new car fleet
no	6a	Companies energy efficiency target	Energy efficiency (Directive 2012/27/EU on Energy efficiency, amending Directives 2009/125/EC and 2010/30/EU and repealing Directives 2004/8/EC and 2006/32/EC) European Union 2012	Implemented	Annual energy savings for energy distributors or retail energy sales companies (does not apply to small companies)	1.5% of total sales annually	2012	2020		In terms of decrease in energy depand, this would be close to 1.5% decrease in the total demand annually.	The directive aims to support the 2020 Climate and Energy Package target of 20% energy efficiency increase by 2020.
yes	7	ETS annual allowances	Revision of the EU Emission Trading System (EU ETS) (Directive 2009/29/EC amending Directive 2003/87/EC)	Implemented	Annual decrease of allowances	0.0174		2020	GHG reduction	annual decrease of 1.74% GHG emissions of companies under ETS (industry and electricity sector)	Verified emissions of greenhouse gases from stationary installations amounted to 1800 million tonnes of CO2-equivalent in 2015 (http://ec.europa.eu/clima/news/articles/news_2016052001_en.htm). This directive aims to achieve the 20% emissions reduction target. The Community-wide quantity of allowances should decrease in a linear manner calculated from the mid-point of the period from 2008 to 2012.
yes	8a	Non-CO2 emissions reductions (2030)	Fluorinated greenhouse gases (Regulation No. 517/2014 on fluorinated greenhouse gases and repealing Regulation (EC) No 842/2006) European Union 2014	Implemented	Reduction in non-CO2 emissions, including fluorinated greenhouse gases but excluding non-CO2 emissions from agriculture	72%-73%	1990	2030	GHG reduction	approx 2.6% below 1990 levels from this target	The use of sulphur hexafluoride to fill vehicle tyres shall be prohibited. From 1 January 2020, the use of fluorinated greenhouse gases, with a global warming potential of 2 500 or more, to service or maintain refrigeration equipment with a charge size of 40 tonnes of CO2 equivalent or more, shall be prohibited.	Fluorinated greenhouse gas emissions were estimated at 90 million tonnes (Mt) of CO2 equivalent in 2005. If based on the reference year 2005, a reduction in non-CO2 emissions, except those from agriculture, of 60 % to 61 % by 2030 is required. ..means that emissions would have to be reduced to approximately 35 Mt of CO2 equivalent by 2030. (http://eur-lex.europa.eu/legal-content/EN/TXT/?uri=urise…
no	8b	Non-CO2 emissions reductions (2050)	Fluorinated greenhouse gases (Regulation No. 517/2014 on fluorinated greenhouse gases and repealing Regulation (EC) No 842/2006) European Union 2014	Implemented	Reduction in non-CO2 emissions, including fluorinated greenhouse gases but excluding non-CO2 emissions from agriculture	70%-78%	1990	2050	GHG reduction	approx 2.6% below 1990 levels from this target
yes	9	Biofuel target	Directive 2009/28/EC Biofuel target European Union 2009	Implemented	Share of renewables in transport energy	0.1		2020	Biofuel target	10% of transport energy use
no	10a	Fuel life cycle greenhouse gas emissions reduction	Fuel Quality (Directive 2009/30/EC)	Implemented	Life cycle emissions reduction per unit of energy	0.1	2010	2020			This reduction should amount to at least 6 % by 31 December 2020, compared to the EU-average level of life cycle greenhouse gas emissions per unit of energy from fossil fuels in 2010, obtained through the use of biofuels, alternative fuels and reductions in flaring and venting at production sites. Subject to a review, it should comprise a further 2 % reduction obtained through the use of environm…
no	10b	Ethanol content in petrol	Fuel Quality (Directive 2009/30/EC)	Implemented	Allowed ethanol content in petrol	0.1			Policy instrument that backs specific target		To avoid potential damage to old cars, continued marketing of petrol containing maximum 5% ethanol guaranteed until 2013, with the possibility of an extension to that date if needed.
no	10c	Ethanol content in diesel	Fuel Quality (Directive 2009/30/EC)	Implemented	Allowed biodiesel content in diesel	0.07			Policy instrument that backs specific target		With an option for more than 7% with consumer info.
yes	11a	New buildings near-zero	Directive 2010/31/EU on the energy performance of buildings European Union 2010	Implemented	New buildings near zero (both residential and non-residential)	all		2020	Building Code	0MJ/m2 in new buildings
yes	11b	Public buildings near-zero	Directive 2010/31/EU on the energy performance of buildings European Union 2010	Implemented	Public buildings near-zero	all		2018	Building Code	0MJ/m2 in public buildings
no	12a	Biofuel production emissions standards	Directive (EU) 2015/1513 amending Directive 98/70/EC relating to the quality of petrol and diesel fuels	Implemented	GHG savings from biofuel produced in new installatons (after Oct 2015)	0.6	2015		Policy instrument that backs specific target	Back GHG emissions reduction target
no	12b	Biofuel production emissions standards	Directive (EU) 2015/1513 amending Directive 98/70/EC relating to the quality of petrol and diesel fuels	Implemented	GHG savings from biofuel produced in old installations (before Oct 2015)	0.35		until end 2017	Policy instrument that backs specific target	Back GHG emissions reduction target	In the case of installations that were in operation on or before 5 October 2015, for the purposes referred to in paragraph 1, biofuels shall achieve a greenhouse gas emission saving of at least 35 % until 31 December 2017 and at least 50 % from 1 January 2018.
no	12c	Biofuel production emissions standards	Directive (EU) 2015/1513 amending Directive 98/70/EC relating to the quality of petrol and diesel fuels	Implemented	GHG savings from biofuel produced in old installations (before Oct 2015)	0.5		2018	Policy instrument that backs specific target	Back GHG emissions reduction target
no	13	Appliances energy efficiency standards	Eco-design (Directive 2009/125/EC establishing a framework for the setting of ecodesign requirements for energy-related products (recast)) European Union 2009	Implemented	Appliances energy efficiency standards		2009		Policy instrument that backs specific target	Back energy efficiency target
no	14	Illegal timber regulation enforcement	Timber Regulation (No 995/2010)	Implemented	Enforcing ban on illegal logging		2010		Policy instrument that backs specific target
no	3b	Reducing use of petrol and diesel cars	Roadmap to a single European transport area	Planned	Reduction of use of petrol and diesel cars in cities	0.5		2030		Need share of car in cities out of total road transport
no	3c	Reducing use of petrol and diesel cars	Roadmap to a single European transport area	Planned	Reduction of use of petrol and diesel cars in cities	1		2050		Need share of car in cities out of total road transport
no	3d	Low-carbon public transport	Roadmap to a single European transport area	Planned	CO2 free mobility in cities	1		2030		Need share of car in cities out of total road transport
no	3e	Low-carbon air transport	Roadmap to a single European transport area	Planned	Share of low-carbon sustainable fuels in air transport	0.4		2050			Civil aviation represents 13% of all EU transport related emissions in 2014 (http://ec.europa.eu/clima/policies/transport/index_en.htm)
no	3f	Low-carbon shipping	Roadmap to a single European transport area	Planned	CO2 emissions reductions from ships	0.4		2050	GHG reduction	5.2% GHG emissions reduction from transport sector	Navigation represents 13% of all EU transport related emissions in 2014 (http://ec.europa.eu/clima/policies/transport/index_en.htm)
no	3g	Low-carbon shipping	Roadmap to a single European transport area	Planned	Shipping transport switch to rail or waterborne	0.3		2030	Policy instrument that backs specific target		Switch 30 % of road freight travelling over 300 km to rail and waterborne transport by 2030, and over 50 % by 2050
no	3h	Low-carbon shipping	Roadmap to a single European transport area	Planned	Shipping transport switch to rail or waterborne	0.5		2050	Policy instrument that backs specific target
	India	Policy target/policy instrument	Climate Policy database	Policy status	Specific Impact Indicator	Target	Base year	Period	Generic Impact indicator	Value of indicator	Comments
no	0	NDC Emission reduction target	Energy intensity NDC target India 2015	Planned	Emissions intensity (GHG/GDP) reduction	33-35%	2005	2030	GHG intensity target	33-35%	Economy-wide, intensity reduction. Additional policies mentioned: lpg access, ECBC, Clean Environment fund, rural electrification, Public transport in urban areas, UMPP
no		NDC Emission reduction target	Financially conditional renewables NDC target India 2015	Planned	Share of renewables in electricity production	0.4		2030	Renewable electricity target	0.4
no		NDC Emission reduction target	Forestry NDC target India 2015	Planned	CO2e emissions ('additional carbon sink')	2.5-3 Gton		2030			Cumulative Sequestration target
no	2	CDM			Emissions mitigated 2005-2030 (MtCO2e)	1151	2005	2030	Not possible to model in IAM		For 2015-2030: 32 and for 2005-2020: 1151
yes	7a	Support for biofuels - ethanol blending policy (rank 7 by IIM) / biodiesel policy (rank 10 by IIM)	National Policy on Biofuels India 2009	Implemented	Blending of ethanol with petrol (mandatory 2007)	0.05	2007		Not possible to model in IAM		Target used to be 5% (updated after review).The 2% was confirmed by national reviewers. See also Gain (USDA, 2016) report. Estimated bio-ethanol blending is still 2% in 2017 (Gain report, USDA, 2016). Emissions mitigated estimated by IIM: 2015-2030: 99, 2005-2020: 22, 2021-2030: 85	The policy is called the National Biofuel Policy. Initially, (2003) it was supposed to be mandatory because of the limited availability of biofuels for blending, it was changed to being subject to availability. Therefore, it is not mandatory currently. Whereever OMC find biofuels available, they are blending about 5% . However, the national average comes to about 2% of blending. In terms of poten…
no	7b			Planned	Blending of ethanol with petrol (mandatory 2008)	10%	2008		Not possible to model in IAM			http://www.teriin.org/policybrief/docs/biofuel.pdf http://mnre.gov.in/file-manager/UserFiles/biofuel_policy.pdf
yes	7c			Implemented	Biodiesel blending	0.05	2017				Current policies: biodiesel blending is 5% in 2017 (Gain report, USDA, 2016)
yes	7d			Planned	Blending of biofuels (biodiesel and bioethanol, indicative target 2017)	20%		2017	Biofuel share (volume)	0.2
yes	7e			Implemented	Biofuels share	0.042		2017	Biofuel share (volume)	0.042	Biofuel target based on: http://gain.fas.usda.gov/Recent%20GAIN%20Publications/Biofuels%20Annual_New%20Delhi_India_6-24-2016.pdf
no	7f				Emissions mitigated 2005-2030 (MtCO2e) bioethanol	107	2005	2030	Not possible to model in IAM		The 2% was confirmed by national reviewers
no	7g				Emissions mitigated 2005-2030 (MtCO2e) biodiesel	4	2005	2030	Not possible to model in IAM		The 2% was confirmed by national reviewers
no	8	PoA: Programme of Activities		Implemented	Emissions mitigated 2005-2020 (MtCO2e)	84	2005	2020	Not possible to model in IAM		Programme of Activities
yes	3a	PAT scheme (cycle I)	Perform, Achieve, Trade (PAT) Scheme India 2011	Implemented	Final energy consumption (industry)	2.2 Mtoe reduction (7 Mtoe) - updated to 280 PJ (6.688 Mtoe)	BAU	2015	GHG reduction	-3.34 Mtoe / -12.54 Mton CO2e	Assume 50% from power plants and 50% from industry. The target is to achieve an average 4.8% reduction of Specific Energy Consumption (SEC) of the participating facilities in 2015 (below the 2007-2010 baseline level). TERI: PAT is not a part of the Renewable Portfolio Standards, which in India are called Renewable Purchase Obligations (RPO). For the 1st phase, the trading of the certificates has …	Baseline is 2008-2011. "The government expects to deliver 26 million tons of CO2e reductions by the end of the first phase" - http://iepd.iipnetwork.org/policy/perform-achieve-trade-scheme-pat-scheme Estimated savings: 6.6 Mtoe in the first cycle http://cdkn.org/wp-content/uploads/2013/01/India-PAT_InsideStory.pdf
yes	3b	Renewable Portfolio Standard (PAT scheme) (cycle II)	Perform, Achieve, Trade (PAT) Scheme India 2011	Implemented	Final energy consumption (industry)	7 Mtoe reduction - updated to 371 PJ (8.861 Mtoe)	BAU	2019	- GHG reduction (excl LULUCF CO2)	-16.61 Mt CO2e / -4.43 mtoe	Target used to be 5.4 Mtoe reduction, updated after feedback TERI	The target for PAT is an absolute 7 Mtoe for the first cycle. The assessment has not been formally released but there are indications that the achievement has been more than the target. The second cycle has aimed at reducing 7 Mtoe
yes	5a	Electric cars subsidies until 2016	National Electric Mobility Mission Plan 2020	Implemented	Hybrid and electric vehicle sales	15-16 million	2013	2020	Share of electric passenger vehicles	14-16%	There is an ambitious target to achieve 6-7 million sales of hybrid and electric vehicles year on year from 2020 onwards. With the support from the Government, the cumulative sale is expected to reach 15-16 Million by 2020. It is expected to save 9500 Million Liters of crude oil equivalent to Rs. 62000 Cr. savings	Fuel savings of 2.2 - 2.5 million tonnes in 2020, http://dhi.nic.in/writereaddata/Content/NEMMP2020.pdf
no					Crude oil use	save 9500 million liters	2013	2020
no	6	LED replacements		Planned	LED units Emission mitigated (MtCO2e	750 million 260 Mt	2005	2020 2030	Not possible to model in IAM	260 MtCO2e (cumulative)		There are two programmes -- Street lighting programme and the Domestic Efficient Lighting Programme (DELP). Baselines include present stocks of incandescent lps, CFL bulbs and tubelights. It's again cumulative.
yes	3	Renewable Capacity targets Solar/Wind Mission		Implemented	Renewable electricity production (%)	0.15		2020
yes	3a	Renewable Capacity targets 2022 - Wind (national wind mission)	National Wind Mission India	Implemented	Installed capacity	38.5 GW		2022	Renewable capacity target	38.5 GW	60 GW by 2022 and stable at same level until 2030
yes	3b	Renewable Capacity targets 2022		Implemented	Installed capacity small hydro	6.5 GW		2022	Renewable capacity target	6.5 GW
yes	3c	Renewable Capacity targets 2022 - Solar (National solar energy mission)	National Solar Mission (Phase I and II) India 2010	Implemented	Installed capacity	20 GW		2022	Renewable capacity target	20 GW	100 GW by 2022 and stable at same level until 2030
no	2	Renewable Purchase Obligations (also refered to as Renewable Portfolio Standards in the US)		Implemented	% of generation from Renewable Energy	6% - (15)%	2011	2020	Policy instrument that backs specific target		RPOs were conceptualised under the NAPCC. Ammendments to the Electricity Act 2003, National Electricity 2005 and National Tariff Policy 2006 mandated SERC to set RPO targets. The national target was set at 6% in 2010/11 and is to be progressivily increased by 1% each year, reaching 15% by 2020. Actual achievement has been much lower about 4 - 4.5% of the total generation	The RPO enables a pathway to be followed. The national missions would indicate the total target (175 GW) and when it will be achieved (2022). They wont indicate the trajectory. The Renewable Purchase Obligations ensure that every year there is some increase in the RE capacity. I would say keep it as a separate trajectory.
yes	5	Supercritical power generation (Twelfth Five Year Plan & National Mission for clean coal (carbon) technologies)	Twelfth Five Year Plan (2012–2017): Faster, More Inclusive and Sustainable Growth India 2013	Implemented	GHG emissions	reduction of 281 MtCO2e / efficiency improvement 3-5% compared to current technology (sub-critical)	2005	2030	Power plant standard	820 gCO2/kWh	For 2015-2030: 270 MtCO2e BUR: from 2017 onwards new thermal power plants be based mainly on supercritical technology. Already 40 supercritical units with a total capacity of 27,485 MW have been installed. Twelfth Plan: 10 GW of Ultra Supercritical coal plants can reduce emissions by ~ 15 per cent compared to current plants. TERI: The 10 GW of Ultra Super Critical power plant is still under plann…	The efficiency of a super critical power plant is about 3-5% more than current technology (sub critical) (Ecofys, 2013)/(IEA, 2011) The efficiency that can be achieved by applying best available technology (super-critical units) is as high as 47% (880gCO2/KWh). http://www.iea.org/publications/freepublications/publication/TechnologyRoadmapHighEfficiencyLowEmissionsCoalFiredPowerGeneration_WEB_Upda…
yes	6a	Fuel effiiciency (light-duty verhicles)	Vehicle energy consumption standards India 2014	Implemented	Fuel efficiency standard for new cars	130 gCO2/km		2017	Fuel efficiency standard	1.3 MJ/pkm
yes	6b					113 gCO2/km		2022	Fuel efficiency standard	0.9 MJ/pkm
no	4	Renewable capacity targets 2022 - other (biomass and small hydro)	Government Assistance for Small Hydropower Stations India 2003 & Central Financial Assistance (CFA) for Biogas Plants India 2004	Planned	Installed capacity	5 GW small hydro		2022	Renewable capacity target	5 GW	http://mnre.gov.in/file-manager/UserFiles/Tentative-State-wise-break-up-of-Renewable-Power-by-2022.pdf	Other renewables 15 GW (together with 100 GW solar and 60 GW wind: total 175 GW renewables), including 10 GW biomass and 5 GW small hydro. For the 15 GW: stable at same level after 2022
no	5b	Electric cars subsidies until 2016		Planned	Hybrid and electric vehicle sales	6-7 million		2020	Policy instrument that backs specific target
yes	1b	Renewable Capacity targets 2022 - Solar (National solar energy mission)	National Solar Mission (Phase I and II) India 2010	Implemented	Installed capacity	100 GW (with 60% PLF for fossil-based capacity)		2022	Renewable capacity target	100 GW	100 GW of capacity addition is an ambitious target. Even though there are detailed plans on how this will be allocated within the country. There is no policy/programme to address the intermittency issue. Therefore, while including this in the model, it is imperative to report the low PLF in the system.	There has been a lot of push to increase capacity but due to reasons of low demand and financial conditions of the state level DISCOMs, the PLF of the new capacity would be very low. So, while modelling this, the models would have to explicitely enter a low PLF of about 60% for the fossil based capacity
yes	3b	Renewable Capacity targets 2022 - Wind (national wind mission)	National Wind Mission India	Implemented	Installed capacity	60 GW		2022	Renewable capacity target	60 GW	The RE targets have been revised up but fall under the Nation solar and Wind mission. Each of these have their genisis under the National Action Plan on Climate Change
yes	3d					15 GW (10 GW Biomass, 5 GW small hydro)			Renewable capacity target	10 GW	10 GW biomass and 5 GW small hydro are separate targets (together 15 GW other RE)
yes	9	Green India Mission (GIM) for restoration of forest cover stock and restoration of degraded forests	National Green India Mission (GIM)	Planned	Increase in forest/tree cover	5 million ha	2005	2030	Afforestation/reforestation	5 million ha	Cumulative
no					GHG Emissions (forestry sector)	13 MtCO2e reduction	2005	2030	Not possible to model in IAM	13 MtCO2e (cumulative)	Cumulative
no						50-60 MtCO2 sequestration		2020			See document on National Misssion for Green India
no	11	Green highways (plantation & maintenance) policy: tree plantation along 140,000 km highway	Green Highways (Plantation, Transplantation, Beautification & Maintenance) Policy-2015 India	Planned	GHG Emissions (forestry sector)	2 MtCO2e reduction	2005	2030	Not possible to model in IAM	2 MtCO2e (cumulative)	Cumulative emission reductions	http://pib.nic.in/newsite/mbErel.aspx?relid=126427 & http://www.thehindu.com/news/national/govt-launches-green-highways-policy/article7702950.ece
	Indonesia	Policy target/policy instrument	Climate Policy database	Policy status	Specific Impact Indicator	Target	Base year	Period	Generic Impact indicator	Value of indicator	Comments
no	0	NDC Emission reduction target	NDC target Indonesia 2015	Planned	GHG emissions (incl LULUCF)	26%-41% reduction	BAU	2030	- GHG reduction (incl LULUCF CO2)
yes	3	National Electricity Plan (RUKN)	National Electricity Plan (RUKN)	Implemented	New and renewable electricity consumption share (incl. nuclear)	0.25		2025	Renewable electricity target	0.25	Backed by FIT and geothermal ceiling
yes	4a	Electricity Supply Business Plan (RUPTL)	Electricity Supply Business Plan (RUPTL) (2016-2025)	Implemented	Additional installed Capacity	2.0 GW Hydro	2015	2019	Renewable capacity target		Installed capacity in 2015: 12.2 GW hydro, 3.2 GW solar, 0.9 GW wind, 0.3 GW geothermal
yes	4b		Electricity Supply Business Plan (RUPTL) (2016-2025)	Implemented	Additional installed Capacity	0.7 GW geothermal	2015	2019
yes	4c		Electricity Supply Business Plan (RUPTL) (2016-2025)	Implemented	Additional installed Capacity	0.2 GW Wind/Solar	2015	2019
no	5a	Feed-in-tarrif	Electricity Purchase from Small and Medium Scale Renewable Energy and Excess Power (No. 4/2012) Indonesia 2012	Implemented	Rp/kWh	(several)	2012		Policy instrument that backs specific target		http://www.iea.org/policiesandmeasures/pams/indonesia/name-43000-en.php
no	5b	Geothermal tarrif	Ceiling Price for Geothermal (Ministerial Regulation No. 17/2014)	Implemented	Rp/kWh	(several)	2012		Policy instrument that backs specific target		http://www.hhp.co.id/files/Uploads/Documents/Type%202/HHP/al_jakarta_geothermaltariffsrevised_jun14.pdf
	6	Biofuel blending		Implemented		0.225		2025
yes	6a	Biofuel blending (bio-ethanol)	Biofuel Blending (Ministry Regulation No. 25/2013) Indonesia 2013	Implemented	Bio-ethanol share	0.2		2025	Biofuel share (volume)
yes	6b	Biofuel blending (biodiesel)	Biofuel Blending (Ministry Regulation No. 25/2013) Indonesia 2013	Implemented	Biodiesel share	0.25		2025	Biofuel share (volume)
no	7	Appliance and equipment standards	Energy efficiency labeling Program Indonesia 2009	Implemented	Energ use/m2				Not possible to model in IAM
yes	1	FLENS	Forest Law Enforcement National Strategy (FLENS) Indonesia 2005	Implemented	Curb illegal logging to reduceing the current deforestation rate by 20–50 Mm3 per year	reduce annual deforestation rate by 20-50Mm3	2015	2020	Afforestation/reforestation	20-50 mn. annual reduction
no	8	Moratorium on licenses on primary forest	Moratorium on the issuance of new conversion permits for primary forest and peatlands	Implemented					Policy instrument that backs specific target
yes	2c	National Energy Policy 2014	National Energy Policy (Government Regulation No. 79/2014) Indonesia 2014	Implemented	Share of gas import of total TPES	0		2025	Non-climate policy
yes	4b	Electricity Supply Business Plan (RUPTL)	Electricity Supply Business Plan (RUPTL) (2016-2025)	Implemented	Electrification rate	0.997		2025	Non-climate policy
no	2a	National Energy Policy 2014	National Energy Policy (Government Regulation No. 79/2014) Indonesia 2014	Planned	TPES new and renewable energy (incl. nuclear)	0.19		2025	Planned	0.19
yes	2b	National Energy Policy 2014	National Energy Policy (Government Regulation No. 79/2014) Indonesia 2014	Planned	TPES new and renewable energy (incl. nuclear)	0.23		2025	Planned	0.23
	Japan	Policy target/policy instrument	Climate Policy database	Policy status	Specific Impact Indicator	Target	Base year	Period	Generic Impact indicator	Value of indicator	Comments
no	0	Emissions reduction target	NDC	Planned	GHG emissions (incl LULUCF)	0.26	2013	2030	- GHG reduction (incl LULUCF CO2)	0.26
yes	1a	Eco-car financial incentives	Eco-Car Tax Break and Subsidies for Vehicles Japan 2009	Implemented	Eco-car subsidies	Yen 15mil. In 2016 (Yen 160.000 per unit), down by Yen 5mil. from 2015			Policy instrument that backs specific target		The tax relief applies to the automobile weight tax and the acquisition tax.
no	1b	Eco-car financial incentives	Eco-Car Tax Break and Subsidies for Vehicles Japan 2009	Implemented	Eco-car tax relief	Tax breaks on automobile weight tax and acquisition tax			Policy instrument that backs specific target
yes	2	Fuel efficiency standards	Fuel Efficiency Standards for Vehicles - Top Runner Program Japan 1979	Implemented	Fuel consumption (km/L)	20.3 km/L for passenger cars, a 19.6% increase over MY2015 performance of 16.8 km/L.	2015	2020	Fuel efficiency standard	1.07MJ/pkm in 2020 compared to 1.29MJ/pkm in 2015
no	3a	Environment-related vehicle tax	Environmet-related tax on vehicle Japan	Implemented	Tax (JPY/year)	Automobile Tax Example: Passenger and Private Cars, Total emissions of 1.5-2 litres, JPY 39,500/year; Light Vehicle Tax Example: Light Vehicle and Private Car, JPY 7,200/year			Policy instrument that backs specific target
no	3b	Environment-related vehicle tax	Environmet-related tax on vehicle Japan	Implemented	Tax (% car value)	Automobile Acquisition Tax: Private Car - 5% of acquisition price; Car for Business and Light Vehicle - 3% of acquisition price			Policy instrument that backs specific target
yes	4a	Fossil fuel tax (crude oil)	Act Partially Amending the Law on Special Tax Measures (Tax Reform Act 2012) (Law No. 16 of 2012) Japan 2012	Implemented	Crude oil tax (JPY/kl)	JPY 2,040/kl + JPY 760/kl (added climate mitigation tax)			Policy instrument that backs specific target
no	4b	Fossil fuel tax (gasous hydrocarbons)	Act Partially Amending the Law on Special Tax Measures (Tax Reform Act 2012) (Law No. 16 of 2012) Japan 2012	Implemented	Gasous hydrocarbons(JPY/kl)	JPY 1,080/t + JPY 780/t (added climate mitigation tax)			Policy instrument that backs specific target
yes	4c	Fossil fuel tax (coal)	Act Partially Amending the Law on Special Tax Measures (Tax Reform Act 2012) (Law No. 16 of 2012) Japan 2012	Implemented	Coal tax (JPY/kl)	JPY 700/t + JPY 670/t (added climate mitigation tax)			Policy instrument that backs specific target
yes	6a	Industrial efficiency standard	Law Concerning the Rational Use of Energy (Energy Conservation Act) (Law No.49 of 1979) Japan 1979	Implemented	Eergy consumption reduction	1% annual decrease in energy consumption for industries consuming more than 1500kL oil equivalent annually (90% of the sector)	2014		Energy intensity	1% annual decrease (approx 35PJ decrease per year)	Industrial energy demand was 82.9Mtoe in 2010, equivalent of 3.5EJ (http://aperc.ieej.or.jp/publications/reports/outlook/5th/volume1/EDSO5_V1_C6_Industrial.pdf). It also imposes standards on other sectors and products
no	6b	Industrial efficiency standard	Law Concerning the Rational Use of Energy (Energy Conservation Act) (Law No.49 of 1979) Japan 1979	Implemented	Non-compliance fine	JPY 1million if 1% annual energy efficiency target (above) not met			Policy instrument that backs specific target
no	7a	Renewable energy tax	Act on Purchase of Renewable Energy Sourced Electricity by Electric Utilities (Law No. 108 of 2011) Japan 2012	Implemented	Tax for renewable energy consumption	JPY 2.25/ kWh (year 2016)			Policy instrument that backs specific target		This tax applies to electricity consumers (both large and small).
no	7b	Onshore wind energy FiT	Act on Purchase of Renewable Energy Sourced Electricity by Electric Utilities (Law No. 108 of 2011) Japan 2013	Implemented	Renewables FiT	JPY 22/kWh (>20kW); JpY 55/kWh (<20kW)	2011		Policy instrument that backs specific target		It requires electric utility operators to purchase all the renewable electricity generated from most of the renewable energy sources (solar, onshore and offshore wind, geothermal, biomass, and hydro smaller than 30 MW).
no	7c	Offshore wind energy FiT	Act on Purchase of Renewable Energy Sourced Electricity by Electric Utilities (Law No. 108 of 2011) Japan 2014	Implemented	Renewables FiT	JPY 36/kWh (>20kW)	2011		Policy instrument that backs specific target
no	7d	Geothermal energy FiT	Act on Purchase of Renewable Energy Sourced Electricity by Electric Utilities (Law No. 108 of 2011) Japan 2015	Implemented	Renewables FiT	JPY 26/kWh (>150,000kW); JPY 40/kWh (<150,0000kW)	2011		Policy instrument that backs specific target
no	7e	Small/Micro hydro energy FiT	Act on Purchase of Renewable Energy Sourced Electricity by Electric Utilities (Law No. 108 of 2011) Japan 2016	Implemented	Renewables FiT	JPY 24/14 per kWh (1,000~30,000kW); JPY 29/21 kWh (200~1,000kW); 34/25 yen (<200kW). Dependence: new facilities / existing river courses.	2011		Policy instrument that backs specific target
no	7f	Biomass (non-wood) energy FiT	Act on Purchase of Renewable Energy Sourced Electricity by Electric Utilities (Law No. 108 of 2011) Japan 2017	Implemented	Renewables FiT	JPY 32/kWh (>2,000kW); JPY 40/kWh (<2,000kW)	2011		Policy instrument that backs specific target
no	7g	Biomass (wood)	Act on Purchase of Renewable Energy Sourced Electricity by Electric Utilities (Law No. 108 of 2011) Japan 2018	Implemented	Renewables FiT	JPY 24/kWh (wood); JPY 13/kWh (wasted building wood materials);	2011		Policy instrument that backs specific target
no	7h	Biomass (waste)	Act on Purchase of Renewable Energy Sourced Electricity by Electric Utilities (Law No. 108 of 2011) Japan 2019	Implemented	Renewables FiT	JPY 17/ kWh (wastes);	2011		Policy instrument that backs specific target
no	7i	Biomass (biogas, methane)	Act on Purchase of Renewable Energy Sourced Electricity by Electric Utilities (Law No. 108 of 2011) Japan 2020	Implemented	Renewables FiT	JPY 39/ kWh (biogas, methane)	2011		Policy instrument that backs specific target
no	7k	Solar PV FiT	Act on Purchase of Renewable Energy Sourced Electricity by Electric Utilities (Law No. 108 of 2011) Japan 2020	Implemented	Renewables FiT	24 JYN for >10kW	2011-2017		Policy instrument that backs specific target
no	7j	Solar PV reverse auction	Act on Purchase of Renewable Energy Sourced Electricity by Electric Utilities (Law No. 108 of 2011) Japan 2021	Implemented	Renewables reverse auction (above 10kW)	-	2017		Policy instrument that backs specific target
yes	8a	Fuel tax (gasoline)	Energy Tax on Fossil Fuels Japan 2002	Implemented	Gasoline tax	JPY 53.8/l (gasoline tax + local gasoline excise tax)			Policy instrument that backs specific target
yes	8b	Fuel tax (oil and gas)	Energy Tax on Fossil Fuels Japan 2003	Implemented	Oil and gas tax	JPY 17.5/kg			Policy instrument that backs specific target
yes	8c	Fuel tax (diesel oil)	Energy Tax on Fossil Fuels Japan 2004	Implemented	Diesel oil tax	JPY 32.1/l			Policy instrument that backs specific target
yes	8d	Fuel tax (aviation fuel)	Energy Tax on Fossil Fuels Japan 2005	Implemented	Aviation fuel tax	JPY 26/l			Policy instrument that backs specific target
no	8e	Sold electricity tax	Energy Tax on Fossil Fuels Japan 2006	Implemented	Electric power development promotion tax	JPY 375/MWh (electricity sold)			Policy instrument that backs specific target		To be paid for electricity sold, by general electricity utilities
yes	9	Energy efficiency target	2030 Outlook for Energy Supply and Demand Japan 2005	Planned	Energy use reduction	10%, from 361 million kl crude oil equivalent (coe) in 2010 to 326 million kl coe in 2030	2010	2030		Total energy use reduction of 10%, or 1397 PJ (36 million kloe)	Crude oil energy factor 38.8MJ/l (http://www.ct.gov/deep/lib/deep/energy/energyprice/energy_conversion_factors.pdf). According to the report, by the Ministry of Economy, Trade and Industry (METI), total energy demand in Japan will increase from 940 TWh in 2013 to 980.8 TWh in 2030.
yes	12	Control of F-gases	Act on Rational Use and Proper Management of Fluorocarbons	Implemented	F-gas emissions reductions	9.7-15.6 MtCO2e	BAU	2020	GHG reduction	9.7-15.6 MtCO2e	Biennial report http://unfccc.int/files/bodies/awg/application/pdf/08_japan_racia_kazuhiro_sato.pdf. Emissions reduction value from http://unfccc.int/files/national_reports/annex_i_natcom/submitted_natcom/application/pdf/nc6_jpn_resubmission.pdf
yes	13	Building codes	Regulation and Standard for Housing and Building (Energy Conservation Act)	Implemented	Building energy use standards	between 290 MJ/m3/a and 460 MJ/m3/a depending on climate area	1999		Building Code intensity	1053 MJ/m2/a	Use median energy intensity standard of 390MJ/m3/a. Assuming an average floor heinght of 2.7m, than the energy use per surface area is 390*2.7 = 1053 MJ/m3/a. Average energy use in 2006 was 1190MJ/m2, given 4.08 billion sqm buildings area (residential and non-residential), and 116 Mtoe use (http://www.pnl.gov/main/publications/external/technical_reports/PNNL-17849.pdf)
no	11a	Nuclear share target	4th Strategic Energy Plan Japan 2014	Implemented	Nuclear share of power generation	20%-22%		2030
yes	11b	Renewables share target	4th Strategic Energy Plan Japan 2014	Implemented	Renewables share of power generation	22%-24%		2030	Renewable electricity target	22%-24% (incl. hydro)	Also capacity targets for wind (38 GW), Solar (20 GW) and Solar thermal (14 GW)
no	11c	Coal share target	4th Strategic Energy Plan Japan 2014	Implemented	Coal share of power generation	0.26		2030
no	11d	LNG share target	4th Strategic Energy Plan Japan 2014	Implemented	LNG share of power generation	0.27		2030
no	11e	Oil share target	4th Strategic Energy Plan Japan 2014	Implemented	Oil share of power geeration	0.03		2030
no	14	Forest managements emissions certificates	J-Credit Scheme	Implemented	Certified emissions reductions from forest management		2008		Policy instrument that backs specific target
yes	5	Forest sink capacity target	Basic Plan for Forest and Forestry Japan 2011	Implemented	Forest sink target (% emissions)	3.5% reduction (44mil t CO2)	1990	2020	- CO2 reduction	0.035	One example of a policy measure that implements this plan is Act on Special Measures concerning Advancement of Implementation of Forest Thinning (2013)
	Republic of Korea	Policy target/policy instrument	Climate Policy database	Policy status	Indicator	Target	Base year	Period	Generic Impact indicator	Value of indicator	Comments
no	0	NDC Emission reduction target	NDC target South Korea 2015	Planned	GHG emissions (excl LULUCF)	37% reduction	BAU (850.6 MtCO2e)	2030	- GHG reduction (excl LULUCF CO2)
yes	1b	Greenhouse gas reduction roadmap	Greenhouse Gas Reduction Roadmap	Implemented	GHG emissions buildings sector	26.9% reduction	BAU (45.0 MtCO2e)	2020	- CO2 reduction	0.269	Backed by building codes. Green building master plan	(Park, 2015)
no	2	Korean Emission Trading System	Emissions Trading Scheme Korea (South) 2015	Implemented	GHG emissions (66% of total)	551 MtCO2e		2017	Not possible to model in IAM		This policy instrument covers 66% of GHG emissons.	Building energy conservation code (BECC)
no				Implemented	GHG reductions	0		2017			Almost no emission reductions are expected in the short-term	Building energy efficiency program (BEEP)
yes	3a	Renewable electricity target	7th Basic Plan for Long-Term Electricity Supply and Demand 2015-2029	Implemented	Renewable share in electricity production	11.7% of total generation and 20.1% of total generation capacity		2029	Renewable electricity target	0.097	Includes hydro, wind, offshore wind, solar, bio, wastte, byproduct gas, fuell cell and IGCC, without fuel cell and IGCC the REN share is 9.7%
no	3b	Electricity capacity planning	7th Basic Plan for Long-Term Electricity Supply and Demand 2015-2029	Implemented	Capacity by electricity technology including new and renewable.	Technology specific		2029	Renewable capacity target
yes	3c				Installed capacity hydro	1.8 GW		2029	Renewable capacity target
yes	3d				Installed capacity onshore wind	0.8 GW		2029	Renewable capacity target
yes	3e				Installed capacity offshore wind	1.0 GW		2029	Renewable capacity target
yes	3f				Installed capacity solar	16.6 GW		2029	Renewable capacity target
yes	3g				Installed capacity bio	0.2 GW		2029	Renewable capacity target
yes	3h				Installed capacity waste	0.2 GW		2029	Renewable capacity target
no	4	The Renewable Portfolio Standard (RPS)	Renewable Portfolio Standard (RPS) Korea (South) 2012	Implemented	Renewable share in electricity production	0.1		2022	Policy instrument that backs specific target		Covers 90% of electricity production
no	5	Subsidy program 'One Million Green Homes' for residential buildings	One Million Green Homes	Implemented	Number of PV systems in residential buildings	100000		2020	Not possible to model in IAM		Does not include a total installed capacity target
yes	6	Fuel efficiency standards for passenger vehicles	New automotive emissions standards Korea (South) 2008	Implemented	gCO2/km	97		2020
no					km/l	24.3		2020			Building Energy Efficiency Certification System (BEECS)
no	7	E-mobility Programme; Development and Distribution Plan for Electric Vehicles: Supply 100 million electric cars by 2020 (planned)	Development and Distribution Plan for Electric Vehicles	Implemented	Number of hybrid/electric cars	200000	2010	2020	Not possible to model in IAM		This can not be divided into exported cars and BEVs used in Korea
no	8a	Building Energy Conservation code	Building Energy Code (Building Standards - New Building) Korea (South)	Implemented					Policy instrument that backs specific target		http://www.mdpi.com/2071-1050/7/12/15804
no	8b	Building Energy Efficiency Certification System							Policy instrument that backs specific target		Schuetze (2015)
yes	9	Renewable Fuel Standard	Renewable Fuel Standard (2015-2020)	Implemented	Biofuel share in diesel	0.03		2018	Biofuel share (volume)	0.01	Approximately 1/3 of total cars is diesel cars (see IEEJ, 2015), so biofuel blend gasoline/diesel is 1.3%
no	10	Energy Efficiency Labeling and Standard / Minimum Energy Performance Standards	Energy Effciency Labeling and Standard	Implemented	Energy Efficiency	Appliance Specific		1992	Not possible to model in IAM		http://www.kemco.or.kr/nd_file/kemco_eng/KoreaEnergyStandards&Labeling.pdf
no	1a	Greenhouse gas reduction roadmap	Greenhouse Gas Reduction Roadmap	Planned	GHG emissions (incl LULUCF)	30% reduction	BAU (776 MtCO2e)	2020	- GHG reduction (incl LULUCF CO2)	0.3
no	1c	Greenhouse gas reduction roadmap	Greenhouse Gas Reduction Roadmap	Planned	GHG emissions transport sector	34.4% redution	BAU (34.1 MtCO2e)	2020	Planned
no	1d	Greenhouse gas reduction roadmap	Greenhouse Gas Reduction Roadmap	Planned	GHG emissions industry sector	81.3% reduction	BAU (81.3 MtCO2e)	2020	Planned
yes	1	Korean Emission Trading System		Planned	GHG emissions (incl LULUCF)	37% reduction	BAU	2030	- GHG reduction (incl LULUCF CO2)	0.37	No caps set, but based on 37% reduction target relative to BAU
no	2a	Demand reduction in the total energy demand (2nd Energy Master Plan)	2nd National Energy Master Plan	Planned	Final energy consumptions	13% reduction	BAU (254.1 mn. TOE)	2035	Planned
no	2b	Demand reduction in the total energy demand (2nd Energy Master Plan)	2nd National Energy Master Plan	Planned	Total electricity production	15% reduction	BAU (816 TWh)	2035	Planned
yes	3a	Renewable electricity target	4th National Basic Plan for New and Renewable Energies (2014-2035)	Planned	Renewable share in electricity production	0.134		2035	Planned		Backed by RPS
no	3b	Renewable energy target (4th Renewable Basic Plan)	4th National Basic Plan for New and Renewable Energies (2014-2035)	Planned	Renewable share in TPES	0.11		2035	Planned
no	4	Electricity demand management	7th Basic Plan for Long-Term Electricity Supply and Demand 2015-2029	Planned	Annual electricity consumption	14.3% reduction	BAU (766,109 GWh)	2029	Planned
no					Peak demand	12 % reduction	BAU (127, 229 MW)	2029	Planned
no	13	Particular Matter Emissions Control Policy	Particular Matter Emissions Control Policy						Not possible to model in IAM
no	14	New & Renewable Energy Use and Dissemination Program	New & Renewable Energy Use and Dissemination Program
no	15	Development Restriction Zoning							Not possible to model in IAM
	Mexico	Policy target/policy instrument	Climate Policy database	Policy status	Specific Impact Indicator	Target	Base year	Period	Generic Impact indicator	Value of indicator	Comments
no	0a	Unconditional emissiosn reductions	NDC target Mexico 2015	Planned	Emissiosn reductions	0.25	BAU	2030	- GHG reduction (incl LULUCF CO2)	0.25	Baselines: 2020: 906 MtCO2e (792 GHG and 114 BC / 127,177 metric tons) 2025: 1013 MtCO2e (888 GHG and 125 BC / 138,489 metric tons) 2030: 1110 MtCO2e (973 GHG and 137 BC / 152,332 metric tons)"	This commitment implies a reduction of 22% of GHG and a reduction of 51% of Black Carbon. This commitment implies a net emissions peak starting from 2026
no	0c	Conditional emissions reductions	NDC target Mexico 2015	Planned	Emissiosn reductions	0.4	BAU	2030	- GHG reduction (incl LULUCF CO2)	0.4	Baselines: 2020: 906 MtCO2e (792 GHG and 114 BC / 127,177 metric tons) 2025: 1013 MtCO2e (888 GHG and 125 BC / 138,489 metric tons) 2030: 1110 MtCO2e (973 GHG and 137 BC / 152,332 metric tons)"
no	0d	Deforestation reduction	NDC target Mexico 2015	Implemented	Deforestation rate	0		2030	Afforestation/reforestation
yes	1	Light duty vehicles emissions limits	Light Duty Vehicles CO2 Emissions Standards Mexico 2013	Implemented	CO2 emissions limits for light-duty vehicles	between 163.6 gCO2/km (for cars covering a lower surface than 3.81m2) and 227.6 gCO2/km (for cars with a higher surface than 6.13m2).		2016	Fuel efficiency standard	between 1.4 MJ/pkm and 195 MJ/pkm depending on car surface
no	2a	Emissions reduction (short term)	Special Programme on Climate Change 2014-2018	Planned (will be missed)	Emission reductions	0.3	BAU	2020	GHG reduction	0.3
yes	3a	Emissions reduction (short term)	National Programme for Sustainable Use of Energy 2014-2018	Implemented	Energy intensity limit	at least2012 levels	2012	2018			In 2012, Mexico's energy intensity (TPES/GDP) was 0.17 toe/thousand 2010 USD
yes	6a	Oil production	Energy Reform Package Mexico 2013	Implemented	Oil production target	3 million barrels		2018			as compared to a current production value of 2.5 million
yes	6b	Oil production	Energy Reform Package Mexico 2013	Implemented	Oil production target	3.5 million barrels		2025			as compared to a current production value of 2.5 million
no	6c	Gas production	Energy Reform Package Mexico 2013	Implemented	Gas production target	8000 million cubic feet		2018			current value of 5700 million cubic feet
no	6d	Gas production	Energy Reform Package Mexico 2013	Implemented	Gas production target	10400 million cubic feet		2025			current value of 5700 million cubic feet
yes	7	Carbon tax on fossil fuel production	Carbon tax	Implemented	Carbon tax for fossil fuel production	US$3.5/t	2014		Policy instrument that backs specific target
no	9	Standards and limitations for flaring of natural gas	Performance criteria and application for flaring and ventilation of natural gas (CNH.06.001/09)	Implemented	Allowed percentage of gas to be burnt or vented of what used to be burnt or vented on average over the past 3 years	80% to 85% of the average of previous years (if it used to be >2% to <1% of production, respectively) or 95% otherwise		since 2009		73 MtCO2e below BAU in 2020 and 92 MtCO2e below 2030, according to NCI
yes	10a	Clean sources electricity target	Energy Transition Law Mexico 2015	Implemented	Share of clean sources (emissions of below 100 kg/MWh) in electricity generation	0.25		2018	Renewable TPES target	25% (clean energy)	These targets can be partially mate (50%) through trading of Clean Energy Certificates (CECs).
yes	10b	Clean sources electricity target	Energy Transition Law Mexico 2015	Implemented	Share of clean sources (emissions of below 100 kg/MWh) in electricity generation	0.3		2021	Renewable TPES target	30% (clean energy)	These targets can be partially mate (50%) through trading of Clean Energy Certificates (CECs).
yes	10c	Clean sources electricity target	Energy Transition Law Mexico 2015	Implemented	Share of clean sources (emissions of below 100 kg/MWh) in electricity generation	0.35		2024	Renewable TPES target	35% (clean energy)	These targets can be partially mate (50%) through trading of Clean Energy Certificates (CECs).
no	11	Renewable energy auction scheme	Renewable energy auction scheme Mexico 2016	Implemented	Auction scheme for wind and solar	on average $45/MWh for solar and $48/MWh for wind at the first auction	2015		Policy instrument that backs specific target
no	12	Gasoline heavy duty vehicle standards	Gasoline Heavy Duty Vehicle Emissions Standards Mexico 2012	Implemented	Emissions standards for heavy duty vehicles	hydrocarbons (both total and non-methane only), CO and other emissions limits				Not sure how to translate to CO2e
no	4	Depreciation for investments in clean energy	Accelerated Depreciation for Investments with Environmental Benefits Mexico 2005	Implemented	Investment costs deduction through tax relief	up to 100% in first year			Policy instrument that backs specific target		Obtaining these tax deductions imposes that the project runs for at least 5 years.
no	5	Transmission costs reduction for renewables	Grid interconection contract for renewable energy (Contrato de interconexión para fuente de energía renovable) Mexico 2001	Implemented	Renewables transmission discounts	50%-70%			Policy instrument that backs specific target		Resolution RES/140/2001 gives priority to renewables in grid interconnection and imposes discounts of 50% to 70% in transmission costs. Net metering is also possible.
no	8a	Sustainably harvested forest	General Law for Sustainable Forest Development Mexico 2003	Implemented	Percentage of sustainably harvested forest resources	0.587		2018	Policy instrument that backs specific target		from 31.6% in 2013
no	8b	Certified forests	General Law for Sustainable Forest Development Mexico 2003	Implemented	Forest areas certified under “good forest management practice”	0.94		2018	Policy instrument that backs specific target
no	8c	Forests under 'payments of ecosystem services' (PES) scheme	General Law for Sustainable Forest Development Mexico 2003	Implemented	Forest area in the ‘payment for ecosystem services’ scheme	0.102		2018	Policy instrument that backs specific target
no	8d	Restored or rehabilitated forests	General Law for Sustainable Forest Development Mexico 2003	Implemented	Restored or rehabilitated forest area	0.0545		2018	Policy instrument that backs specific target		from 0.71% in 2013
no	8e	Deforestation reduction	General Law for Sustainable Forest Development Mexico 2003	Implemented	Annual net deforestation rate	0.002		2015	Afforestation/reforestation	0.20% annual forest coverage decrease improved from 0.24	from -0.24% in 2010
yes	8g	Avoided emissions from forestry sector	General Law for Sustainable Forest Development Mexico 2003	Implemented	Avoided CO2e emissions from deforestation and forest degradation	8,750,000 tons	BAU	2018	GHG reduction	8.75Mt CO2e (total avoided between 2014 and 2018)	Mecico's emission in 2012 were 663.42 Mt CO2e (http://edgar.jrc.ec.europa.eu/overview.php)
yes	8h	Forest development and conservation financing	General Law for Sustainable Forest Development Mexico 2003	Implemented	Increase in credit for forest development and conservation	0.3	2012	2018	Policy instrument that backs specific target
no	2d	Emissions reduction (long term)	Special Programme on Climate Change 2014-2018	Planned	REDD+ projects implemented	21.23 MtCO2e reduction	2018	2050	GHG reduction	10 MtCO2	See SelectedAFOLUpolicies_CDLINKS.xlsx, covers same emissions as general law for Sustainable Forest Development
no	2d	Emissions reduction (long term)	Special Programme on Climate Change 2014-2018	Planned	Emissions reduction	0.5	2000	2050	GHG reduction	0.5
no	8f	Illegal logging reduction	General Law for Sustainable Forest Development Mexico 2003	Planned	Wood sold on illegal markets	0		2018	Policy instrument that backs specific target		from 27.6% in 2012
	Russian Federation	Policy target/policy instrument	Climate Policy database	Policy status	Specific Impact Indicator	Target	Base year	Period	Generic Impact indicator	Value of indicator	Comments
no	0	Emissions reductions target (medium term)	NDC target Russian Federation 2015	Planned	Emissions reductions target	25%-30%	1990	2030	- GHG reduction (incl LULUCF CO2)	25%-30%
no	1	Emissions reduction target (short term)	Greenhouse Gas Emission Reduction (Presidential Decree 752) Russian Federation 2013	Planned	Emissions reduction target	0.25	1990	2020	GHG reduction	0.25	Following this decree, a governmental resolution on implementation of the decree has been adopted, consisting of 30 tasks, some of which are already implemented and others that still require adoption of methodologies, and rules. This resolution required provinces to have targets (for energy and industry) and encourage long term action.
yes	2	Sectoral gas flaring standards	Legislation on the limitations of associated gas flaring Russia 2009	Implemented	Gas flaring limit	5% (95% use of petroleum gas)		2012+		12-36MtCO2e reduction in 2020 and 31-56MtCO2e reduction in 2030
yes	3a	Energy intensity	State Program on Energy efficiency and Energy Development (approved by Government Decree No 321) Russian Federation 2014	Planned	Decrease of energy intensity (per unit GDP)	0.4	2007	2020		0.135	Ambitious target -40% by 2020 relative to 2007, target is adjusted to 13.5% improvement by 2020)
yes	3b	Share of renewables in electricity generation	State Program on Energy efficiency and Energy Development (approved by Government Decree No 321) Russian Federation 2014	Implemented	Share of renewables in electricity generation (excluding large hydro >25MW)	0.025		2020	Renewable electricity target (excl hydro)	0.025
no	4a	Mandatory energy savings for companies	Energy efficiency legislation (Federal Law 261-FZ, On Saving Energy and Increasing Energy efficiency Increase and Amending Certain Legislative Acts of the Russian Federation) Russian Federation 2009	Implemented	Mandatory energy consumption savings for budget-funded organization (absolute consumption)	3% per year		5 years since 2009	Policy instrument that backs specific target
yes	4d	Banning inefficient incandescent light bulbs	Energy efficiency legislation (Federal Law 261-FZ, On Saving Energy and Increasing Energy efficiency Increase and Amending Certain Legislative Acts of the Russian Federation) Russian Federation 2009	Implemented	Banning inefficient incandescent light bulbs	25 Watts or more		2014	Policy instrument that backs specific target
no	4e	Incentives for companies investing in energy efficiency	Energy efficiency legislation (Federal Law 261-FZ, On Saving Energy and Increasing Energy efficiency Increase and Amending Certain Legislative Acts of the Russian Federation) Russian Federation 2009	Implemented	Investment tax credit for energy efficiency investments	up to 30% of tax			Policy instrument that backs specific target		Tax incentives include investment tax credits of up to 30% for companies investing in energy efficiency technologies, accelerated depreciation of high energy efficiency assets or sites and partial compensation of interest on loans granted by Russian banks for the purpose of investing in energy saving and increased energy efficiency technologies.
no	5c	Decrease in energy intensity of GDP	Energy Strategy to 2030 Russian Federation 2009	Planned	Decrease in energy intensity of GDP	0.56	2005	2030	Energy intensity target	13.64MJ/USD	Russia had a GDP of 873 billion USD in 2005, and energy use of 649 Mtoe (27 TJ). Hence, the energy intensity was 31MJ/USD
no	5d	Decrease in electricity intensity of GDP	Energy Strategy to 2030 Russian Federation 2009	Planned	Decrease in electricity intensity of GDP	no less than 1.6 times	2005	2030		2.3 MJ/USD	Russia used 894 billion kWh of electricity in 2005, and had a GDP of 873 billion USD, hence, an electricity intensity of 3.67 MJ/USD. Applying a 1.6 times reduction -> 2.3 MJ/USD
no	5e	Share of gas in the primary energy consumption	Energy Strategy to 2030 Russian Federation 2009	Planned	Share of gas in the primary energy consumption	46%-47%		2030		46%-47%	from 52% in 2005
no	5f	Share of non-fossil fuels in primary energy consumption	Energy Strategy to 2030 Russian Federation 2009	Planned	Share of non-fossil fuels in primary energy consumption	13%-14%		2030	Renewable TPES target	13%-14% (non-fossil)
no	6a	Period of regulated capacity prices for renewables	Decree No. 449 on the Mechanism for the Promotion of Renewable Energy on the Wholesale Electricity and Market Russian Federation 2013	Implemented	Period of regulated capacity prices for renewables	15 years			Policy instrument that backs specific target	15 years	Eligible projects need to be equal or bigger than 5MW, hydropower plants cannot exceed 25MW.
yes	6b	Installed capacity target of wind power	Decree No. 449 on the Mechanism for the Promotion of Renewable Energy on the Wholesale Electricity and Market Russian Federation 2013	Implemented	Installed capacity target of wind power	3600MW		2020	Renewable capacity target	3600MW
yes	6c	Installed capacity target of solar power	Decree No. 449 on the Mechanism for the Promotion of Renewable Energy on the Wholesale Electricity and Market Russian Federation 2013	Implemented	Installed capacity target of solar power	1520MW		2020	Renewable capacity target	1520MW
yes	6d	Installed capacity target of small-scale hydro	Decree No. 449 on the Mechanism for the Promotion of Renewable Energy on the Wholesale Electricity and Market Russian Federation 2013	Implemented	Installed capacity target of small-scale hydro	751MW		2020	Renewable capacity target	751MW
no	7	Decrease of energy consumption for heating in buildings	Rules of Using Thermal Performance of Buildings Russian Federation 2003	Implemented	Decrease of energy consumption for heating in buildings	0.4	2000	not specified
no	8	Increase in forest intensification and harvest of wood	National Strategy of Forestry Development by 2020 Russian Federation 2008	Implemented	Increase in forest intensification and harvest of wood	5.8% per year	2007	2020
no	5a	Decrease in share of fuel and energy complex in the gross domestic product and in export	Energy Strategy to 2030 Russian Federation 2009	Planned	Decrease in share of fuel and energy complex in the gross domestic product and in export	no less than 1.7 times	2005	2030
no	5b	Decrease in energy export share of GDP	Energy Strategy to 2030 Russian Federation 2009	Planned	Decrease in energy export share of GDP	no less than 3 times	2005	2030
	Saudi Arabia	Policy target/policy instrument	Climate Policy database	Policy status	Specific Impact Indicator	Target	Base year	Period	Generic Impact indicator	Value of indicator	Comments
no	0	Expected emissions reductions	Intended Nationally Determined Contribution: Saudi Arabia	Planned	GHG emissions	up to 130 million tons of CO2eq annually	2016	by 2030	GHG reduction	130 million tons of CO2eq annually	Saudi Arabia GHG emissions: 205 MtCO2e in1990, and 549 MtCO2e in 2012 (http://edgar.jrc.ec.europa.eu/overview.php)
yes	1	Fuel economy standards	Corporate Average Fuel Economy Standards (CAFE) Saudi Arabia 2013	Implemented	Fuel consumption (corporate vehicles)		2016	2020	Fuel efficiency standard	1.41-2.04 MJ/pkm for new light trucks, 1.18-1.57 MJ/pkm for passenger cars
no	3a	Solar energy target	Royal Decree establishing King Abdullah City for Atomic and Renewable Energy 2010 Saudi Arabia 2010	Implemented	Solar installed capacity (GW)	41GW		2040	Renewable capacity target	41GW	This target receives direct investment through the King Abdullah City for Atomic and Renewable Energy, and that is why it was marked as 'implemented'
no	3b	Wind energy target	Royal Decree establishing King Abdullah City for Atomic and Renewable Energy 2010 Saudi Arabia 2010	Implemented	Wind installed capacity (GW)	9GW		2040	Renewable capacity target	9GW
no	3c	Waste-to-energy target	Royal Decree establishing King Abdullah City for Atomic and Renewable Energy 2010 Saudi Arabia 2010	Implemented	Waste-to-energy installed capacity (GW)	3GW		2040	Renewable capacity target	3GW
no	3d	Geothermal energy target	Royal Decree establishing King Abdullah City for Atomic and Renewable Energy 2010 Saudi Arabia 2010	Implemented	Geothermal installed capacity (GW)	1GW		2040	Renewable capacity target	1GW
no	2	Economic diversification	10th Development Plan Saudi Arabia (2015-2019)	Planned	Share of non-oil sector	59.1% in 2014 to 66% in 2019	2014	2019
no	4	Energy efficiency target (electricity)	National Energy efficiency Programme 2008 Saudi Arabia 2008	Planned	Energy efficiency (electricity) increase	0.3	2005	2030			It is not specified whether this an absolute or per unit value
	South Africa	Policy target/policy instrument	Climate Policy database	Policy status	Specific Impact Indicator	Target	Base year	Period	Generic Impact indicator	Value of indicator	Comments
no	0	NDC Emission reduction target	NDC target South Africa 2015	Planned	GHG emissions (incl LULUCF)	Peak 2020-2025,	BAU	2025-2030			PPD: • South Africa’s GHG emissions peak in the period 2020 to 2025 in a range with a lower limit of 398 Megatonnes (109 kg) (Mt) CO2-eq and upper limits of 583 Mt CO2-eq and 614 Mt CO2-eq for 2020 and 2025 respectively. • South Africa’s GHG emissions will plateau for up to ten years after the peak within the range with a lower limit of 398 Mt CO2-eq and upper limit of 614 Mt CO2-eq. • From 2036 …
no						lower limit 398 MtCO2e, upper limit-583 MtCO2e for 2020
no						upper limit 614 MtCO2e for 2025
no						plateau at 398-614 up to 10 years after peak,
no						decline from 2036 onwards to 212-428 MtCO2e by 2050
yes	1a	Renewable Capacity Target (Integrated Energy Plan / Integrated Resource Plan for Electricity)	Integrated Resource Electricity Plan 2010 – 2030 South Africa 2011	Implemented	Share of renewables in total capacity (excl/incl hydro)	21%/26.3%		2030	Policy instrument that backs specific target	21%/26.3%	Backed by REIPPP and by SARi (CO2 Mitigation: 1,2bn t by 2045 or 60Mt per annum at full ramp-‐up)
no	1b		Integrated Resource Electricity Plan 2010 – 2030 South Africa 2011	Implemented	Installed Hydro capacity	0.7 GW	2010	2030	Not possible to model in IAM		Capacity additions from 2013 update of IRP	Domestic, excl. Imports. Exclude, most important ones are the next four, adding up to 17.8 GW new additional capacity also used by CAT and ERC. ERC does list 2.6 GW hydro 'new new' capacity
yes	1c		Integrated Resource Electricity Plan 2010 – 2030 South Africa 2011	Implemented	Installed Wind capacity	9.2 GW	2010	2030	Renewable capacity target	9.2	Capacity additions from 2013 update of IRP: 8.4 GW new, 800 MW committed
yes	1d		Integrated Resource Electricity Plan 2010 – 2030 South Africa 2011	Implemented	Installed CSP capacity	1 GW	2010	2030	Renewable capacity target	1	Capacity additions from 2013 update of IRP, same as total capacity in 2030
yes	1e				Installed PV capacity	8.4 GW	2010	2030	Renewable capacity target	8.4	Capacity additions from 2013 update of IRP, same as total capacity in 2030
no	1f			Planned	Installed nuclear capacity	11.4 GW	2010	2030	Renewable capacity target	11.4	Capacity additions from 2013 update of IRP: 9.6 GW, leading to total 11.4 GW (IRP 2010)	ERC: Emissions cap scenario "only limiting the emissions after 2025 to the 275 MtCO2, allowing emissions to exceed the cap beforehand and using decommissioning to bring the emissions below the limit" + policy adjustment adding 9.6 GW nuclear
no	2.	Renewable Energy Independent Power Producer Programme (REIPPP)	Renewable Energy Independent Power Producer Programme (REIPPP) South Africa 2011	Implemented					Policy instrument that backs specific target		Supporting the IRP, not implemented separately
yes	4	Regulations Regarding the Mandatory Blending of Bio-fuels with Petrol and Diesel / Biofuels Industrial Strategy	Biofuels Industrial Strategy South Africa 2007	Implemented	Share of bioethanol	2-10%	2015		Not possible to model in IAM		Biofuels: 5% in fossil fuel mix, see DDPP dashboard for number of cars, buses etc.).
no					Share of biodiesel	5%	2015		Biofuel share (volume)	5
no	3	National Development Plan / zero emission building standards	National Development Plan	Planned	Energ use/m2	0		2030	Planned	0	National Sustainable Settlements Facility (NSSF), Financing solar water heaters and thermal efficiency measures in 1 million new build low income houses in South Africa by 2020. Programme delivers 3 MtCO2 per annum reduction relative to baseline (30 MtCO2 by 2020 and 95MtCO2 by 2030. Solar water heater programme stalled, but likelihood of full implementation is questioned – wouldn’t bet on it to …
no	5	Building codes / National Building Regulation 2011	National Building Regulation 2011 South Africa 2011	Implemented	Primary energy use of existing and new residential	200 kWh/m2/year			Not possible to model in IAM	720	new houses >50% of water heating by low-C sources	Indicator for (MJ/m2) is based on 200 kWh/m2 from http://www.iea.org/beep/south%20africa/codes/national-building-regulation-2011.html (but IEA says: voluntary)
no	6	Carbon tax	Carbon Tax	Planned	Carbon price	[R6-R48]/tonne CO2e		2017-2020	Planned	0.45-3.57 USD/tonne CO2e	Proposed levels won’t have any impact
no	1b	Integrated Resource Plan for Electricity / Reduce Reliance on Coal	Integrated Resource Electricity Plan 2010 – 2030 South Africa 2011	Planned	Share of coal in electricity generation (reduce to target)	0.5		2030	Policy instrument that backs specific target
yes	1c	National Development Plan through the Integrated Resource Plan for Electricity	National Development Plan	Planned	carbon emissions from electricity/renewable electricity capacity (gCO2/KWh)	600		2030	Planned
no	7	Bus Rapid Transport in Cape Town		Implemented	Emissions reduction potential	1.4 MtCO2e/year	2010	2025-2035	Not possible to model in IAM		Negligible impact
	Turkey	Policy target/policy instrument	Climate Policy database	Policy status	Specific Impact Indicator	Target	Base year	Period	Generic Impact indicator	Value of indicator	Comments
no	0a	NDC Emission reduction target	NDC target Turkey 2015	Planned	GHG emissions (incl LULUCF)	21% reduction	BAU	2030			Planned ETS to help deliver this. Under consideration, no information available yet on type of ETS, cap and trajectory, GHG covered etc.
yes	2	Law for the Utilization of the Renewable Energy Resources for the Electricity Energy Production	Act No. 5346 on Utilization of Renewable Energy Sources for the Purposes of Generating Electrical Energy (Renewable Energy Law) Turkey 2005	Implemented	Share of renewables in electricity production	0.3		2023	Renewable electricity target	0.3	61 GW renewable capacity by 2023; 34 GW of hydro, 25 GW of wind and solar (20 GW wind, 5 GW solar: PV + CSP), 2 GW of geothermal and biomass capacities (1 GW geothermal, 1 GW biomass). Electricity market and supply security strategy document 2009 (as mentioned in national communication update of 2016): 20,000 MW wind power by 2023, Provide for use of all hydroelectric potential that can be used t…
no	2a	Renewable Energy Law (Feed-in tariffs)	Renewable Energy Law Turkey 2011	Implemented	Feed-in tariffs for renewable energy	0.073 USD/kWh for wind and hydro, 0.105 USD/kWh for geothermal, 0.133 USD/kWh for biomass, biogas and solar PV		2005-2015	Policy instrument that backs specific target		Supports the 30% renewable electricity target
no	6a	Regulations and rating of energy performance in buildings	Regulation on Energy Performance in Buildings Turkey 2007	Implemented					Not possible to model in IAM		"This regulation provides that buildings with more than 2000 m² of usable space shall be equipped with a central heating system, and especially for buildings with more than 20.000 m² ways to use renewable energy and cogeneration facilities more is defined." (National Climate change Action Plan, 2011). "Under the “By law on Energy Performance of Buildings”, the Ministry of Environment and Urbaniza…
no	6b		Improving Energy efficiency in Building Sector Turkey 2009	Implemented					Not possible to model in IAM
yes	0b	NDC policy	Renewables NDC target Turkey 2015	Planned	Solar power capacity	10 GW		2030	Renewable capacity target	10	https://energypedia.info/wiki/Turkey-_Energy_Efficiency_in_Buildings
yes	0c	NDC policy	Renewables NDC target Turkey 2015	Planned	Wind power capacity	16 GW		2030	Renewable capacity target	16
no	0d	NDC policy	Renewables NDC target Turkey 2015	Planned	Nuclear power plant	commission 1 plant by 2030		2030	Renewable capacity target	4.8	NatCom 2016: 1st plant 4800 MW, 2nd plant 4480 MW, decision to construct a third plant, "Commissioning of two nuclear power plants until 2023 and the third nuclear power plant are in assessment process."
no	1	Renewable energy action plan	National Renewable Energy Action Plan for Turkey	Planned	Share of renewable final energy consumption	0.205		2023	Renewable capacity target	0.205
yes	1a	Renewable energy action plan	National Renewable Energy Action Plan for Turkey	Implemented	Hydro power capacity	34 GW		2023	Renewable capacity target	34
yes	1b	Renewable energy action plan	National Renewable Energy Action Plan for Turkey	Implemented	Wind power capacity	20 GW		2023	Renewable capacity target	20
yes	1c	Renewable energy action plan	National Renewable Energy Action Plan for Turkey	Implemented	Solar power capacity	5 GW		2023	Renewable capacity target	5
yes	1d	Renewable energy action plan	National Renewable Energy Action Plan for Turkey	Implemented	Geothermal power capacity	1 GW		2023	Renewable capacity target	1
yes	1e	Renewable energy action plan	National Renewable Energy Action Plan for Turkey	Implemented	Biomass power capacity	1 GW		2023	Renewable capacity target	1
no	6c	Renewable energy for energy demand of new buildings	Energy efficiency Strategy Paper 2012-2023 Turkey 2012	Planned	Share of renewable energy in annual energy demand of new buildings	0.2	2017		Not possible to model in IAM
yes	3	Energy efficiency law / Energy efficiency strategy paper	Energy efficiency Strategy Paper 2012-2023 Turkey 2012	Planned	Energy (TPES) intensity (GJ/GDP)	20% reduction	2008	2023	Energy intensity target	-0.2
no	4a	Transport goals in National Climate Change Plan	Climate Change Action Plan 2011-2023 Turkey 2011	Planned	Share of railroads in freight/transport	15%/10%		2023	Not possible to model in IAM
no	4b		Climate Change Action Plan 2011-2023 Turkey 2011	Planned	Share of seaways in cabotage freight/passenger transport	10%/4%		2023	Not possible to model in IAM
no	4c		Climate Change Action Plan 2011-2023 Turkey 2011	Planned	Share of highways in freight/passenger	below 60%/72%		2023	Not possible to model in IAM
no	5a	Forestry goal	Climate Change Action Plan 2011-2023 Turkey 2011	Planned	Carbon sequestred	15% increase	2007	2020	Not possible to model in IAM		14,500 Gg in 2007, 16,700 Gg in 2020
no	5b		Climate Change Action Plan 2011-2023 Turkey 2011		Deforestation (ha)	20% reduction	2007	2020	Not possible to model in IAM		2007 Net forest conversion (Forest Land) FAOSTAT: 21.40 (unit 1000 ha)
	United States of America	Policy target/policy instrument	Climate Policy database	Policy status	Specific Impact Indicator	Target	Base year	Period	Generic Impact indicator	Value of indicator	Comments
no	0	NDC Emission reduction target	Economy-wide NDC target United States of America 2015	Planned	GHG emissions (incl LULUCF)	26-28% reduction	2005	2025	- GHG reduction (incl LULUCF CO2)	0.27
yes	1	Light-duty efficiency standards	Light-duty emissions regulation United States of America	Implemented	mpg (km/l) for new passenger cars and light trucks	55 mpg (23.2 km/l)		2025	Fuel efficiency standard	0.91 MJ/pkm	Additional costs: $1000 per car (PBL assumption)	Or 163 gCO2/mile. Passenger: 26.4 km/l, ligth-duty vehicles: 18.6 km/l
yes	2a	Heav-duty vehicle standards	Heavy-duty emissions regulation United States of America	Implemented	mpg (km/l) for medium trucks	7.3 mpg (3.1 km/l)		2018	Fuel efficiency standard	1.88 MJ/tkm	Average standards based on (ICCT, 2015b), this document includes more details on standards for all types of trucks (Table 2)	http://www.theicct.org/sites/default/files/publications/ICCTpolicyupdate14_USHDV_final.pdf
no	2b			Implemented	mpg (km/l) for medium trucks	10.9 mpg (4.6 km/l)		2027	Fuel efficiency standard	1.38 MJ/tkm
no	2c			Implemented	mpg (km/l) for heavy trucks	5.7 mpg (2.4 km/l)		2018	Fuel efficiency standard	1.25 MJ/tkm	Additional costs: $6,200 for heavy-duty trucks (ICCT, 2015a) and $1,050 for medium-trucks based on scaliung	http://www.theicct.org/sites/default/files/publications/ICCTpolicyupdate14_USHDV_final.pdf
no	2d			Implemented	mpg (km/l) for heavy trucks	8.2 mpg (3.5 km/l)		2027	Fuel efficiency standard	0.92 MJ/tkm
no	12	Electric vehicle standards	Multilpliers for electric vehicles
yes	3	Renewable electricity	The President's Climate Action Plan Renewable Energy Target	Implemented	Renewable electricity generation from wind/solar/geothermal (KwH)	100% increase	2012	2020	Renewable electricity target	0.106	Backed by many state renewable electricity targets, 2012 renewable share from AEO2015 (Table A8/A16)
yes	5a	New Power Plants standards	Clean Power Plan United States of America 2014	Implemented	gCO2/KWh (new power plants)	450	2014	2030	Power plant standard	450 gCO2/KWh
yes	6a	Renewable Fuel standards	Renewable Fuel Standard (RFS) Program	Implemented	Share of biofuels	0.101	2014		Biofuel share	0.101
yes	6b	Renewable Fuel standards	Renewable Fuel Standard (RFS) Program	Implemented	Biofuels volume	36 billion gallons (2.88 EJ)		2022	Biofuel share	0.21	36 bn barrels translated to volume based on AEO 2015 Table A7 (biofuel share of road transport)
yes	6c								Biofuel share	0.15	36 bn barrels translated to energy based on AEO 2015 Table A7 andtable G1 (biofuel share of road transport)
no	7	HFC measures (Montreal Protocol/SNAP program) (planned)	Significant New Alternatives Policy (SNAP) Program United States of America 1990	Implemented	HFC emissions	85% reduction	2008-2010	2033	- HFC reduction	0.85
yes	3	Cut Methane in oil & gas	Strategy to reduce methane emissions	Ìmplemented	GHG emissions (oil&gas production)	40-45% reduction	2012	2025	- CH4 reduction	0.425
no	8a	Appliance and equipment standards	Federal Appliance Standards United States of America 2012	Implemented	CO2 reduction	Cumulative reduction of 2.2 - 3 Gt (current/planned) CO2 until 2030	2012	2030
yes	8b				Energy intensity (MJ/m2)	20% reduction	2010	2025	Appliances standard	0.2	Altough this also applies to industry appliances, we only apply it to residential/commercial buildings
no	8c				Final energy use (EJ)				Appliances standard final energy reduction	0.068	Residential sector (only electricity)
no	8d				Final energy use (EJ)				Appliances standard final energy reduction	0.083	Commercial Sector (only electricity)
no	8e				Final energy use (EJ)				Appliances standard final energy reduction	0.077	Buildings sector (only electricity)
no	8f				Final energy use (EJ)				Appliances standard final energy reduction	0.08	Residential sector (only electricity)
no	8g				Final energy use (EJ)				Appliances standard final energy reduction	0.143	Commercial Sector (only electricity)
no	8h				Final energy use (EJ)				Appliances standard final energy reduction	0.12	Buildings sector (only electricity)
yes	9a	Building codes	Building Energy Codes United States of America 1992	Implemented	Final energy use (EJ)	250 PJ Annual energy savings by 2020	2012	2020			Residential sector
yes	9b				Final energy use (EJ)	350 PJ Annual energy savings by 2030	2012	2030			Commercial Sector
no	10	Better buildings better plants	Better Plants, Better Buildings		Energ use/m2 (buildings)			2020	Not possible to model in IAM		Backing building codes and appliance standards
yes	11	Conservation Reserve Program	Conservation Reserve Program United States of America	Implemented	GHG reduction				- CO2 reduction	39.6 MtCO2e
no	12	Forest Ecosystem Restoration and Hazardous Fuels Reduction Programs United States of America	Forest Ecosystem Restoration and Hazardous Fuels Reduction Programs United States of America	Implemented	GHG reduction
yes	13	Reduce oil import	Blueprint for a secure energy future	Implemented	Oil import (EJ)	50% reduction	2010	2020	Non-climate policy
no	14	Clean Power Plan	Clean Power Plan United States of America 2014	Planned	GHG emissinions (electricity sector)	32% reduction	2005	2030	- GHG reduction (excl LULUCF CO2)	0.32	The GHG reduction for the Clean Power Plan probably includes this new power plant standard
no	15	Energy productivity	Accelerate Energy Productivity 2030	Planned	Energy productivity (GDP(US$(2005)/EJ)	100% increase	2010	2030	Planned
no	5	Air pollution	Permitting Under the Clean Air Act	Planned					Planned
no	1a	Land use	USDA's Building Blocks for Climate Smart Agriculture & Forestry	Planned	Total net GHG emissions AFOLU	120 Mt reductions	BAU	2025	Planned		Expected emission reductions in AFOLU sector is estimated at 61.5-75.5 MtCO2e per year by 2025
no	1b			Planned	Total sequestration	48 Mt reductions	BAU	2025	Planned
	OTHER	Policy target/policy instrument	Climate Policy database	Policy status	Specific Impact Indicator	Target	Base year	Period	Generic Impact indicator	Value of indicator	Comments
	Chile			Planned		Will recover and sustainable manage 100.000 hectares of forest, and reforest additional 100.000 hectares		2030
	Ecuador			Planned		Restore 500,000 hectares of forest by 2017 and increase this by 100,000 hectares per year until 2025
	Ecuador			Planned		increase hydro energy capacity to 2.2GW (conditional 4.3 GW)		2025
	Papua New Guinea			Planned		100% Renewables in electricity		2030
	Bangladesh			Planned		reduce energy intensity relative to 2013		2030
				Planned		400MW wind
				Planned		1000MW solar
				Planned		70% of landfill gas captured and used for electricity generation
	Jordan			Planned		11% renewables in "total energy mix"		2025
	Algeria			Planned		27% electricity from RES		2030

## Sheet: Protocol reference (numerical)
		# Blue: different interpretation of the same target in the row above (Class: 'Alternate interpretation'). Orange: optional policy instruments (Class: 'Optional'). Green: planned policies for optional NPip scenario								Proxy indicators from IMAGE (only use if policy measure can't be modelled). For land-use proxies, please refer to 'Country LULUCF projections'
		Country	Variable	Value	Unit	Base year	End year	Class	Comments	Proxy needed	Implemented in IMAGE/GLOBIOM/MAgPIE?	Target exactly reached (+-20%)?	NoPolicy	Npi	Relative	Absolute (EJ)	Absolute/GDP (TJ/million 2010$)	Year	Region	Variable
Argentina-2b	2b	Argentina	Share of renewables (electricity production)	8	%		2017	Target		no	x	x
Argentina-2c	2c	Argentina	Share of renewables (electricity production)	12	%		2019	Target		no	x	x
Argentina-2d	2d	Argentina	Share of renewables (electricity production)	16	%		2021	Target		no	x	x
Argentina-2e	2e	Argentina	Share of renewables (electricity production)	18	%		2023	Target		no	x	x
Argentina-2f	2f	Argentina	Share of renewables (electricity production)	20	%		2025	Target		no	yes	over
Argentina-7a	7a	Argentina	Electricity capacity (added) | Biomass	200	MW	2013	2016	Target		yes	yes	yes	0.0163906	0.0165375	0.00895756	0.00014682	0.000109951	2015	RSAM	Secondary Energy|Electricity|Biomass
Argentina-7b	7b	Argentina	Heat capacity (added) | Biomass	200	MW	2013	2016	Target		yes	yes	yes	0.0163906	0.0165375	0.00895756	0.00014682	0.000109951	2015	RSAM	Secondary Energy|Electricity|Biomass
Argentina-1b	1b	Argentina	Biofuel share in transport | Bioethanol + biodiesel	12	%	2016		Target		yes	yes	under	0.00396439	0.0783649	18.7672	0.0744005	0.0450122	2020	RSAM	Final Energy|Transportation|Liquids|Biomass
Argentina-4	4	Argentina	Forest conservation (area)	4700000	ha	2007	2030	Target		land-use
Argentina-4	4	Argentina	Forest conservation (Cumulative CO2 reduction)	1.3	Mt CO2	2007	2030	Alternate interpretation		land-use
Australia-6	6	Australia	Emissions | HFCs	-55	%	2010	2030	Target		no
Australia-1a	1a	Australia	Renewable electricity production	33000	GWh		2020	Target		no
Australia-1a	1a	Australia	Share of renewables (electricity production)	23.5	%		2020	Alternate interpretation		no
Australia-5	5	Australia	Afforestation (area)	20000	ha		2020	Target		land-use
Australia-3b	3b	Australia	Emissions | LULUCF	-4.2	Mt CO2e	2010	2020	Target		land-use
Australia-?	?	Australia	Emissions | Agriculture	-1.9	Mt CO2e	2010	2020	Target		land-use
Australia-8	8	Australia	Fuel tax (diesel and gasoline)	0.4	$/liter	2016		Optional		yes	yes	yes	1.32891	1.06201	-0.200839	-0.266897	-0.152152	2030	OCE	Final Energy|Transportation|Liquids|Oil
Australia-8	8	Australia	Fuel tax (biodiesel)	0.013	$/liter	2016		Optional		yes	x	x	0.187831	0.235589	0.254264	0.0477587	0.0272262	2030	OCE	Final Energy|Transportation|Liquids|Biomass
Australia-4	4	Australia	Economy-wide|Energy productivity increase (GDP/PJ)	0.4	GDP ($M)/PJ	2015	2030	Planned		no
Brazil-2b	2b	Brazil	Share of renewables (TPES) | Including hydro	45	%		2024	Target		no
Brazil-2a	2a	Brazil	Share of renewables (electricity production) | Excluding hydro	16	%		2024	Target		no
Brazil-2a	2a	Brazil	Electricity capacity | Hydro	88.5	GW		2025	Target		yes	yes	?	2.19252	2.10123	-0.0416374	-0.091291	-0.0450265	2025	BRA	Secondary Energy|Electricity|Hydro
Brazil-2a	2a	Brazil	Electricity capacity | Small hydro	5.6	GW		2025	Target		yes	x	x	x	x	x	x	x
Brazil-2a	2a	Brazil	Electricity capacity | Bioenergy	13	GW		2025	Target		yes	yes	yes	0.0693651	0.451399	5.50758	0.382034	0.188427	2025	BRA	Secondary Energy|Electricity|Biomass
Brazil-2a	2a	Brazil	Electricity capacity | Solar	0	GW		2025	Target		yes	yes	yes	0.0215521	0.0471564	1.18801	0.0256042	0.0126285	2025	BRA	Secondary Energy|Electricity|Solar
Brazil-2a	2a	Brazil	Electricity capacity | Wind	16.5	GW		2025	Target		yes	yes	yes	0.0911402	0.179592	0.970507	0.0884523	0.0436264	2025	BRA	Secondary Energy|Electricity|Wind
Brazil-11	11	Brazil	Access to electricity | Population	98	%		2018	Target		yes	yes	over	1.13635	1.12496	-0.010026	-0.0113931	-0.00670755	2020	BRA	Final Energy|Residential and Commercial|Electricity
Brazil-6	6	Brazil	Ban of incandescent light bulbs			2014		Optional		yes	yes	yes	1.13635	1.12496	-0.010026	-0.0113931	-0.00670755	2020	BRA	Final Energy|Residential and Commercial|Electricity
Brazil-4b1	4b1	Brazil	Biofuel share in gasoline | Bioethanol	27	%	2015		Target		yes	x	x	0.245586	0.472623	0.924467	0.227036	0.133665	2020	BRA	Final Energy|Transportation|Liquids|Biomass
Brazil-4a	4a	Brazil	Biofuel share in diesel | Biodiesel	7	%	2015		Target		yes	x	x	0.245586	0.472623	0.924467	0.227036	0.133665	2020	BRA	Final Energy|Transportation|Liquids|Biomass
Brazil-4a	4a	Brazil	Biofuel share in diesel | Biodiesel	10	%	2019		Target		yes	x
Brazil-4b2	4b2	Brazil	Biofuel share in transport | Bioethanol + biodiesel	24	%	2015		Target		yes	yes	yes	0.245586	0.472623	0.924467	0.227036	0.133665	2020	BRA	Final Energy|Transportation|Liquids|Biomass
Brazil-5	5	Brazil	Fuel efficiency | Gasoline + diesel cars|New	1.82	MJ/pkm		2017	Target		yes	yes	yes	3.39928	2.33	-0.31456	1.06928	-0.627441	2020	BRA	Final Energy|Transportation|Liquids|Oil
Brazil-9	9	Brazil	Reforestation (area)	12000000	ha		2030	Target		land-use
Brazil-8	8	Brazil	Emissions | LULUCF | CO2	-0.5	%	2010	2020	Target		land-use
Brazil-8	8	Brazil	Emissions | LULUCF | CO2	250	Mt CO2		2020	Alternate interpretation		land-use
Brazil-10	10	Brazil	Emissions|Kyoto Gases|AFOLU	-149.5	Mt CO2e	Baseline	2020	Target		no
Brazil-12a	12a	Brazil	Share of renewables (TPES)	45	%		2030	Planned		no
Canada-1	1	Canada	Power plant standard | New power plants	420	g CO2/kWh	2015	2030	Target		no
Canada-1	1	Canada	Power plant standard | New power plants | Change in CO2 intensity (kg CO2/kWh)	-64	%	2010	2030	Alternate interpretation		no
Canada-3a	3a	Canada	Emissions | Buildings	-6.5	Mt CO2e	Baseline	2020	Target		yes	yes	under
Canada-3a	3a	Canada	Emissions | Buildings	-4.5	%	Baseline	2020	Alternate interpretation		yes	yes	under
Canada-6c	6c	Canada	Biofuel share in transport | Bioethanol + biodiesel	3.7	%	2011		Target		yes	yes	under	0.0400645	0.0574771	0.434616	0.0174127	0.010297	2020	CAN	Final Energy|Transportation|Liquids|Biomass
Canada-6a	6a	Canada	Biofuel share in diesel | Biodiesel	2	%	2011		Target		yes	x	x	0.0400645	0.0574771	0.434616	0.0174127	0.010297	2020	CAN	Final Energy|Transportation|Liquids|Biomass
Canada-6b	6b	Canada	Biofuel share in gasoline | Bioethanol	5	%	2011		Target		yes	x	x	0.0400645	0.0574771	0.434616	0.0174127	0.010297	2020	CAN	Final Energy|Transportation|Liquids|Biomass
Canada-2	2	Canada	Fuel efficiency | Light-duty vehicles (passenger vehicles)|New	0.91	MJ/pkm		2025	Target		yes	yes	yes	1.67	1.18	-0.293413	0.49	-0.264464	2025	CAN	Final Energy|Transportation|Passenger
Canada-5	5	Canada	Fuel efficiency | Medium trucks|New	1.38	MJ/tkm		2027	Target	Updated number (wrong calculation in previous round)	yes	yes	yes	0.470358	0.462702	-0.0162769	-0.007656	-0.00375907	2030	CAN	Final Energy|Transportation|Freight
Canada-11	11	Canada	Fuel efficiency | Heavy trucks|New	0.92	MJ/tkm		2027	Target		yes	yes	yes	0.470358	0.462702	-0.0162769	-0.007656	-0.00375907	2030	CAN	Final Energy|Transportation|Freight
China-9a	9a	China	Economy-wide | CO2-intensity (CO2/GDP)	-18	%	2015	2020	Target		no
China-1b	9d	China	Economy-wide | Energy-intensity (TPES/GDP)	-15	%	2015	2020	Target		no
China-2g	2g	China	Cap on primary energy consumption	165	EJ		2020	Target		no
China-9b	9b	China	Cap on primary energy consumption	5	Gtce/year (billion tons of standard coal equivalent per year)		2020	Alternate interpretation		no
China-2g	2g	China	Cap on coal consumption	86.5	EJ/year		2020	Target		no
China-2g	2g	China	Cap on coal consumption | Average raw coal	4.2	Gt/year		2020	Alternate interpretation		no
China-2j	2j	China	Share of gas in TPES	10	%		2020	Target	Minium/floor. See 'High impact policies' 2j and 2k for more details, if needed	no
China-1b	1b	China	Share of non-fossil energy in TPES	15	%		2020	Target		no
China-1f	1f	China	Power plant standard | Coal	889	gCO2/kWh		2020	Target		no
China-2a	2a	China	Electricity capacity | Nuclear	58	GW		2020	Target		yes	yes	yes	0.828039	1.29111	0.559232	0.463066	0.0333986	2020	CHN	Secondary Energy|Electricity|Nuclear
China-2b	2b	China	Electricity capacity | Hydro	350	GW		2020	Target		yes	yes	yes	4.41369	4.10747	-0.0693795	-0.30622	-0.0220861	2020	CHN	Secondary Energy|Electricity|Hydro
China-2c	2c	China	Electricity capacity | Wind	200	GW		2020	Target		yes	yes	yes	1.0124	1.57699	0.557674	0.564588	0.0407209	2020	CHN	Secondary Energy|Electricity|Wind
China-2d	2d	China	Electricity capacity | Biomass	30	GW		2020	Target		yes	yes	yes	0.0490886	0.680089	12.8543	0.631	0.0455109	2020	CHN	Secondary Energy|Electricity|Biomass
China-2e	2e	China	Electricity capacity | Solar PV	100	GW		2020	Target		yes	yes	yes	0.302609	0.582461	0.924796	0.279852	0.0201843	2020	CHN	Secondary Energy|Electricity|Solar|PV
China-2	2	China	Share of renewables (electricity production) | Including hydro	26.5	%		2020	Alternate interpretation		no
China-3a	3a	China	Feed-in tariff | Onshore wind (depending on region)	0.47 - 0.60	yuan/kWh	2009		Optional		yes	x	x	0.990874	1.24995	0.261463	0.259077	0.0186859	2020	CHN	Secondary Energy|Electricity|Wind|Onshore
China-3b	3b	China	Feed-in tariff | Offshore wind (inter-tidal zone / offshore wind power)	0.75 - 0.85	yuan/kWh	2016		Optional		yes	x	x	0.0215232	0.327034	14.1945	0.305511	0.022035	2020	CHN	Secondary Energy|Electricity|Wind|Offshore
China-3c	3c	China	Feed-in tariff | Solar PV (3 regions)	0.80, 0.88, 0.98	yuan/kWh	2013		Optional		yes	x	x	0.302609	0.582461	0.924796	0.279852	0.0201843	2020	CHN	Secondary Energy|Electricity|Solar|PV
China-8a	8a	China	Industrial output (MtCO2/IVA (US$2005))	-22	%	2015	2020	Target		no
China-8b	8b	China	Industrial output (MtCO2/IVA (US$2005))	-40	%	2015	2025	Target		no
China-13a	13a	China	Energy use per industrial value added (MJ/IVA (US$2005))	-18	%	2015	2020	Target		no
China-10	10	China	Share of newly constructed buildings meeting standard (439 MJ/M2)	30	%		2020	Target	Guideline: determine based on your BAU scenario what the energy intensity (MJ/m2) is, assuming 70% will have on average the BAU intensity and 30% the standard intensity set by this policy	yes	yes		25.9944	25.9209	-0.00282748	-0.0734985	-0.00530108	2020	CHN	Final Energy|Residential and Commercial
China-12a	12a	China	Biofuel share in transport | Bioethanol + biodiesel	1.1	%		2020	Target		yes	yes	over	0.230848	0.361806	0.567292	0.130958	0.00944537	2020	CHN	Final Energy|Transportation|Liquids|Biomass
China-12a	12a	China	Biofuel share in transport | Bioethanol + biodiesel	100000000	GJ/year		2020	Alternate interpretation		yes	yes	?	0.230848	0.361806	0.567292	0.130958	0.00944537	2020	CHN	Final Energy|Transportation|Liquids|Biomass
China-4a	4a	China	Electric and plug-in vehicles | Number	5000000	Number		2020	Target		yes	x	x	0.545364	0.530777	-0.026748	-0.0145874	-0.00105212	2020	CHN	Final Energy|Transportation|Electricity
China-4a	4a	China	Electric and plug-in vehicles | Share	1.5	%		2020	Alternate interpretation		yes	yes	over	0.545364	0.530777	-0.026748	-0.0145874	-0.00105212	2020	CHN	Final Energy|Transportation|Electricity
China-4b	4b	China	Electric and plug-in vehicles | Production | Number	2000000	Number/year		2020	Target		yes	yes	?	0.545364	0.530777	-0.026748	-0.0145874	-0.00105212	2020	CHN	Final Energy|Transportation|Electricity
China-4b	4b	China	Electric and plug-in vehicles | Production | Share of new cars	6	%		2020	Alternate interpretation		yes	yes	?	0.545364	0.530777	-0.026748	-0.0145874	-0.00105212	2020	CHN	Final Energy|Transportation|Electricity
China-4c	4c	China	Fuel efficiency | Light-duty vehicles|New	1.1	MJ/pkm		2020	Target		yes	yes	yes	8.41016	6.9	-0.179564	1.51016	-0.0814611	2020	CHN	Final Energy|Transportation|Passenger
China-7a	7a	China	Fuel efficiency | Light-duty vehicles|New	1.5	MJ/pkm	2015		Target		yes	yes	yes	8.41016	6.9	-0.179564	1.51016	-0.0814611	2020	CHN	Final Energy|Transportation|Passenger
China-7n	7n	China	Fuel efficiency | Medium-duty trucks|New	0.24	MJ/tkm	2015		Target	0.19 - 0.29	yes	yes	yes	3.86549	3.88546	0.00516651	0.0199711	0.00144041	2020	CHN	Final Energy|Transportation|Freight
China-7c	7c	China	Fuel efficiency | Heavy-duty trucks|New	0.105	MJ/tkm	2015		Target	0.08 - 0.13	yes	yes	yes	3.86549	3.88546	0.00516651	0.0199711	0.00144041	2020	CHN	Final Energy|Transportation|Freight
China-9c	9c	China	Forest coverage (area)	23.04	%		2020	Target		land-use
China-9c	9c	China	Forest coverage (area)	221000000	ha		2020	Alternate interpretation		land-use
China-9c	9c	China	Forest coverage (volume)	16133000000	m3		2020	Alternate interpretation		land-use
China-2i	2i	China	Share of non-fossil energy in TPES	20	%		2030	Planned		no
European Union-1a	1a	European Union	Economy-wide | Emissions	-20	%	1990	2020	Target		no
European Union-7	7	European Union	Economy-wide | Emissions | ETS-sector (industry/electricity)	-21	%	2005	2020	Target		no
European Union-8a	8a	European Union	Emissions | Non-CO2 and fluorinated gases	-2.6	%	1990	2030	Target		no
European Union-1b	1b	European Union	Share of renewables (final energy consumption)	20	%		2020	Target		no
European Union-1c	1c	European Union	Energy consumption	-20	%	Baseline	2020	Target		no
European Union-1c	1c	European Union	Energy consumption | Maximum primary energy	1474	Mtoe		2020	Alternate interpretation		no
European Union-11a	11a	European Union	Building standard | New buildings	0	MJ/m2		2020	Target		yes	yes		19.4106	19.4014	-0.000473424	-0.00918945	-0.000528061	2020	WEU	Final Energy|Residential and Commercial
European Union-11b	11b	European Union	Building standard | Public buildings	0	MJ/m2		2018	Target		yes	x	x	19.4106	19.4014	-0.000473424	-0.00918945	-0.000528061	2020	WEU	Final Energy|Residential and Commercial
European Union-9	9	European Union	Share of renewables in energy use in transport (biofuels and renewable electricity)	10	%		2020	Target		yes	yes	over (13% instead of 10%_)	0.711934	0.755462	0.0611408	0.0435282	0.0025013	2020	WEU	Final Energy|Transportation|Liquids|Biomass
European Union-5b	5b	European Union	Fuel efficiency | Light-duty vehicles (passenger vehicles)|New	0.83	MJ/pkm		2020	Target		yes	yes		6.86764	6.3089	-0.0813591	-0.558745	-0.0321076	2020	WEU	Final Energy|Transportation|Passenger
European Union-4b	4b	European Union	Fuel efficiency | Light-duty vehicles (light commercial vehicles)|New	1.28	MJ/pkm		2020	Target		yes	?	yes	5.69253	5.68458	-0.00139627	-0.00794829	-0.000456739	2020	WEU	Final Energy|Transportation|Freight
European Union-2b	2b	European Union	Share of renewables (TPES )	27	%		2030	Planned		no		yes
European Union-2c	2c	European Union	Energy consumption	-27	%	Baseline	2030	Planned		yes	x
European Union-2c	2c	European Union	Energy consumption | Maximum primary energy	57.3	EJ		2030	Alternate interpretation		yes	x
European Union-2c	2c	European Union	Energy consumption | Maximum final energy	43.5	EJ		2030	Alternate interpretation		yes	x
India-3c	3c	India	Electricity capacity | Solar	20	GW		2022	Target		yes	yes	yes	0.154081	0.291498	0.891844	0.137417	0.0347302	2025	INDIA	Secondary Energy|Electricity|Solar
India-3a	3a	India	Electricity capacity | Wind	38.5	GW		2022	Target		yes	yes	yes	0.293674	0.392732	0.337302	0.0990571	0.0250353	2025	INDIA	Secondary Energy|Electricity|Wind
India-3b	3b	India	Electricity capacity | Small hydro	6.5	GW		2022	Target		yes			x	x	x	x	x
India-3	3	India	Share of renewables (electricity production)	15	%		2020	Alternate interpretation		no
India-5	5	India	Power plant standard | New power plants | Coal	820	g CO2/kWh	2016		Target	Minimal 47% efficiency	no
India-3a	3a	India	Energy consumption | Industry (incl electricity)	-140	PJ	Baseline	2015	Target	PAT scheme cycle I; updated due to overachievement	no
India-3b	3a	India	Energy consumption | Industry (incl electricity)	-12.54	Mt CO2e	Baseline	2015	Alternate interpretation	PAT scheme cycle I; update due to overachievement	no
India-3b	3b	India	Energy consumption | Industry (incl electricity)	-185	PJ	Baseline	2019	Target	PAT scheme cycle II; update due to overachievement	yes	yes	yes	10.6796	10.4863	-0.0180962	-0.19326	-0.06919	2020	INDIA	Final Energy|Industry
India-3b	3b	India	Energy consumption | Industry (incl electricity)	-16.61	Mt CO2e	Baseline	2019	Alternate interpretation	PAT scheme cycle II; updated due to overachievement	yes	x	x	10.6796	10.4863	-0.0180962	-0.19326	-0.06919	2020	INDIA	Final Energy|Industry
India-7e	7e	India	Biofuel share in transport | Bioethanol + biodiesel	4.2	%		2017	Target		yes	x	x	0.0434191	0.114769	1.64328	0.0713497	0.0255443	2020	INDIA	Final Energy|Transportation|Liquids|Biomass
India-7a	7a	India	Biofuel share in gasoline | Bioethanol	2	%		2017	Target		yes	x	x	0.0434191	0.114769	1.64328	0.0713497	0.0255443	2020	INDIA	Final Energy|Transportation|Liquids|Biomass
India-7c	7c	India	Biofuel share in diesel | Biodiesel	5	%		2017	Target		yes	yes	under	0.0434191	0.114769	1.64328	0.0713497	0.0255443	2020	INDIA	Final Energy|Transportation|Liquids|Biomass
India-5a	5a	India	Electric vehicles | Share of new passenger fleet	15	%		2020	Target	Includes two-wheelers	yes	yes	?	0.161257	0.146611	-0.0908227	-0.0146458	-0.00524342	2020	INDIA	Final Energy|Transportation|Electricity
India-6a	6a	India	Fuel efficiency | Light-duty vehicles|New	1.3	MJ/pkm	2017		Target	Delayed by one year	yes	yes	yes	3.16647	2.45	-0.226267	0.716468	-0.2917	2020	INDIA	Final Energy|Transportation|Passenger
India-6a	6a	India	Fuel efficiency | Light-duty vehicles|New	130	gCO2/km	2017		Alternate interpretation	Delayed by one year	yes	yes	yes	3.16647	2.45	-0.226267	0.716468	-0.2917	2020	INDIA	Final Energy|Transportation|Passenger
India-6b	6b	India	Fuel efficiency | Light-duty vehicles|New	0.9	MJ/pkm		2022	Target	Delayed by one year	yes	yes	yes	3.16647	2.45	-0.226267	0.716468	-0.2917	2020	INDIA	Final Energy|Transportation|Passenger
India-6b	6b	India	Fuel efficiency | Light-duty vehicles|New	113	gCO2/km		2022	Alternate interpretation	Delayed by one year	yes	yes	yes	3.16647	2.45	-0.226267	0.716468	-0.2917	2020	INDIA	Final Energy|Transportation|Passenger
India-9	9	India	Forest coverage (area) | Increase	5000000	ha	2005	2030	Target		land-use
India-9	9	India	Forest coverage (area) | Emissions (cumulative)	-13	Mt CO2e	2005	2030	Alternate interpretation		land-use
India-7d	7d	India	Biofuel share in transport|Bioethanol + biodiesel	20	%		2017	Planned		yes	x
India-3d	3d	India	Electricity capacity|Biomass	10	GW		2022	Planned		yes	x
India-3d	3d	India	Electricity capacity|Small hydro	5	GW		2022	Planned		yes	x
India-1b	1b	India	Electricity capacity|Solar	100	GW		2022	Planned		yes	x
India-3b	3b	India	Electricity capacity|Wind	60	GW		2022	Planned		yes	x
Indonesia-4b	4b	Indonesia	Electrification rate	99.7	%		2025	Target		yes	yes	yes	1.99696	2.00646	0.00475673	0.00949901	0.00771247	2025	INDO	Secondary Energy|Electricity
Indonesia-2c	2c	Indonesia	TPES import | Gas	0	%		2025	Target		no
Indonesia-3	3	Indonesia	Share of renewables (electricity consumption) | Non-fossil | Including nuclear	25	%		2025	Target		no
Indonesia-4a	4a	Indonesia	Electricity capacity (added) | Hydro	2	GW		2019	Target	Installed capacity in 2015: 4.4 GW hydro	yes	yes	yes	0.0762395	0.084248	0.105044	0.00800851	0.0092579	2020	INDO	Secondary Energy|Electricity|Hydro
Indonesia-4b	4b	Indonesia	Electricity capacity (added) | Geothermal	0.7	GW		2019	Target	Installed capacity in 2015: 1.2 GW geothermal	yes	yes	yes	x	x	x	x	x
Indonesia-4c	4c	Indonesia	Electricity capacity (added) | Wind/solar	0.2	GW		2019	Target	Installed capacity in 2015: 0.5 GW solar, 1.1 GW wind	yes	yes	yes	0.0342603	0.0446321	0.302736	0.0103718	0.0119899	2020	INDO	! Secondary Energy|Electricity|Solar + Secondary Energy|Electricity|Wind
Indonesia-6	6	Indonesia	Biofuel share in transport | Bioethanol + biodiesel	22.5	%		2025	Target		yes	yes	yes	0.000584592	0.151174	257.597	0.150589	0.122267	2025	INDO	Final Energy|Transportation|Liquids|Biomass
Indonesia-6b	6b	Indonesia	Biofuel share in diesel | Biodiesel	25	%		2025	Target		yes	yes	yes	0.000584592	0.151174	257.597	0.150589	0.122267	2025	INDO	Final Energy|Transportation|Liquids|Biomass
Indonesia-6a	6a	Indonesia	Biofuel share in gasoline | Bioethanol	20	%		2025	Target		yes	x	x	0.000584592	0.151174	257.597	0.150589	0.122267	2025	INDO	Final Energy|Transportation|Liquids|Biomass
Indonesia-1	1	Indonesia	Deforestation | Volume	-20 to -50 million	m3/year	2015	2025	Target		land-use
Indonesia-2b	2b	Indonesia	Share of renewables (TPES)|Including nuclear	23	%		2025	Planned		no
Japan-12	12	Japan	Emissions | HFCs	-12.65	Mt CO2	BAU	2020	Target	9.7 to 15.6	no
Japan-11b	11b	Japan	Share of renewables (electricity production) | Including hydro	23	%		2030	Target	See 'High impact policies' 11a, 11c, 11d, 11e for specific energy source shares, if needed	no
Japan-13	13	Japan	Building standard	1053	MJ/m2/year	2015		Target		yes	yes	?	4.96312	4.98158	0.00372086	0.018467	0.00335938	2020	JAP	Final Energy|Residential and Commercial
Japan-2	2	Japan	Fuel efficiency | Light-duty vehicles|New	1.07	MJ/pkm		2020	Target	2015: 1.29 MJ/pkm	yes	yes	?	2.43364	2.34549	-0.0362206	-0.088148	-0.0160352	2020	JAP	Final Energy|Transportation|Passenger
Japan-5	5	Japan	Forest sink	-3.5	%	1990	2020	Target		land-use
Japan-5	5	Japan	Forest sink	-44	Mt CO2	1990	2020	Alternate interpretation		land-use
Japan-4a	4a	Japan	Crude oil tax (added climate mitigation tax	2040 + 760	JPY/kl			Optional		yes	x	x	6.68918	6.70329	0.00210987	0.0141133	0.00244317	2025	JAP	Primary Energy|Oil
Japan-4c	4c	Japan	Coal tax (added climate mitigation tax	700 + 670	JPY/t			Optional		yes	x	x	4.5162	4.33343	-0.0404687	-0.182765	-0.0316386	2025	JAP	Primary Energy|Coal
Japan-8b	8b	Japan	Oil and gas tax	17.5	JPY/kg			Optional		yes	x	x	2.04395	2.11357	0.0340605	0.069618	0.0120517	2025	JAP	Primary Energy|Gas
Japan-6a	6a	Japan	Energy consumption | Industry	-1	%/year	2014		Optional	For industries consuming more than 1500kL oil equivalent annually (90% of the sector)	yes	x	x	3.53583	3.52084	-0.00423911	-0.0149888	-0.00259472	2025	JAP	Final Energy|Industry
Japan-1a	1a	Japan	Eco-car subsidies	15000000	Yen	2016		Optional	Yen 160.000 per unit; down by Yen 5mil. from 2015	yes	x	x	2.30759	2.17194	-0.0587825	-0.135646	-0.0234818	2025	JAP	Final Energy|Transportation|Passenger
Japan-8a	8a	Japan	Gasoline tax	53.8	JPY/L			Optional		yes	x	x	2.30759	2.17194	-0.0587825	-0.135646	-0.0234818	2025	JAP	Final Energy|Transportation|Passenger
Japan-8d	8d	Japan	Aviation fuel tax	26	JPY/L			Optional		yes	x	x	x	x	x	x	x
Japan-8c	8c	Japan	Diesel oil tax	32.1	JPY/L			Optional		yes	x	x	1.1804	1.18107	0.000570057	0.000672896	0.000116486	2025	JAP	Final Energy|Transportation|Freight
Japan-9	9	Japan	Energy consumption|Final Energy	-10	%	2010	2030	Planned		yes	x
Japan-9	9	Japan	Energy consumption	-1397	PJ	2010	2030	Alternate interpretation		yes	x
Republic of Korea-3a	3a	Republic of Korea	Share of renewables (electricity production)	9.7	%		2020	Target		no
Republic of Korea-3c	3c	Republic of Korea	Electricity capacity | Hydro	1.8	GW		2029	Target		yes	yes	over	0.0681058	0.0680964	-0.000138373	-9.424e-06	-4.03706e-06	2030	KOR	Secondary Energy|Electricity|Hydro
Republic of Korea-3d	3d	Republic of Korea	Electricity capacity | Onshore wind	0.8	GW		2029	Target		yes	yes	over	0.0531995	0.0521638	0.0257366	0.00069812	0.000345482	2030	KOR	Secondary Energy|Electricity|Wind|Onshore
Republic of Korea-3e	3e	Republic of Korea	Electricity capacity | Offshore wind	1	GW		2029	Target		yes	yes	yes	0.00681633	0.0175387	1.37008	0.00334359	0.00165466	2030	KOR	Secondary Energy|Electricity|Wind|Offshore
Republic of Korea-3f	3f	Republic of Korea	Electricity capacity | Solar	16.6	GW		2029	Target		yes	yes	yes	0.0348144	0.108124	2.10574	0.07331	0.0314046	2030	KOR	Secondary Energy|Electricity|Solar
Republic of Korea-3g	3g	Republic of Korea	Electricity capacity | Biomass	0.2	GW		2029	Target		yes	yes	over	0.017774	0.0201033	0.131054	0.00232934	0.000997847	2030	KOR	Secondary Energy|Electricity|Biomass
Republic of Korea-3h	3h	Republic of Korea	Electricity capacity | Waste	0.2	GW		2029	Target		yes	yes	over	x	x	x	x	x
Republic of Korea-1b	1b	Republic of Korea	Emissions | Buildings	-26.9	%	Baseline	2030	Target		yes	yes	yes	2.75957	2.65235	-0.0388529	-0.107217	-0.0459297	2030	KOR	Final Energy|Residential and Commercial
Republic of Korea-1b	1b	Republic of Korea	Emissions | Buildings	-45	Mt CO2	Baseline	2030	Alternate interpretation		yes	yes	under	2.75957	2.65235	-0.0388529	-0.107217	-0.0459297	2030	KOR	Final Energy|Residential and Commercial
Republic of Korea-9	9	Republic of Korea	Biofuel share in diesel | Biodiesel	3	%		2018	Target		yes	x	x	0.000115736	0.00384686	32.2383	0.00373113	0.00220588	2020	KOR	Final Energy|Transportation|Liquids|Biomass
Republic of Korea-9	9	Republic of Korea	Biofuel share in transport | Bioethanol + biodiesel	1.3	%		2018	Target		yes	yes	yes	0.000115736	0.00384686	32.2383	0.00373113	0.00220588	2020	KOR	Final Energy|Transportation|Liquids|Biomass
Republic of Korea-6	6	Republic of Korea	Fuel efficiency | Light-duty vehicles | New cars	0.9	MJ/pkm		2020	Target		yes	yes	yes	0.827587	0.754192	-0.0886858	-0.0733952	-0.043392	2020	KOR	Final Energy|Transportation|Passenger
Republic of Korea-6	6	Republic of Korea	Fuel efficiency | Light-duty vehicles | New cars	97	gCO2/km		2020	Alternate interpretation		yes	yes	yes	0.827587	0.754192	-0.0886858	-0.0733952	-0.043392	2020	KOR	Final Energy|Transportation|Passenger
Republic of Korea-1	1	Republic of Korea	Emissions|Kyoto Gases|Including LULUCF	-37	%	BAU	2030	Planned		no
Mexico-3a	3a	Mexico	Economy-wide | Energy intensity	7.1	MJ/USD(2010)		2018	Target	Same as or below 2012 levels	yes			8.00226	7.57172	-0.0538022	-0.430539	-0.30122	2020	MEX	Primary Energy
Mexico-10a	10a	Mexico	Share of renewables (electricity production)	25	%		2018	Target		no
Mexico-10b	10b	Mexico	Share of renewables (electricity production)	30	%		2021	Target		no
Mexico-10c	10c	Mexico	Share of renewables (electricity production)	35	%		2024	Target		no
Mexico-6a	6a	Mexico	Emissions | Oil and gas production | Venting	-73	Mt CO2e	Baseline	2020	Target		no
Mexico-6b	6b	Mexico	Emissions | Oil and gas production | Venting	-92	Mt CO2e	Baseline	2030	Target		no
Mexico-7	7	Mexico	Carbon tax | Fossil fuel production	3.5	US$/t	2014		Optional		yes	yes	yes	7.78175	6.85318	-0.119327	-0.928571	-0.550198	2025	MEX	Primary Energy|Fossil
Mexico-1	1	Mexico	Fuel efficiency | Light-duty vehicles|New	1.4 - 1.95	MJ/pkm	2016		Target		yes	yes	yes	1.53545	1.536	0.00035621	-0.000546944	-0.0170812	2025	MEX	Final Energy|Transportation|Passenger
Mexico-8g	8g	Mexico	Deforestation | Emissions	-8.75	Mt CO2e	Baseline	2018	Target		land-use
Mexico-8h	8h	Mexico	Forestry credits | Increase	30	%	2012	2018	Optional		land-use
Russian Federation-3b	3b	Russian Federation	Share of renewables (electricity production)	2.5	%		2020	Target		no
Russian Federation-6b	6b	Russian Federation	Electricity capacity | Wind	3600	MW		2020	Target		yes	yes	yes	0.00391821	0.0359323	8.1706	0.0320141	0.0209017	2020	RUS	Secondary Energy|Electricity|Wind
Russian Federation-6c	6c	Russian Federation	Electricity capacity | Solar	1520	MW		2020	Target		yes	yes	yes	0.00249255	0.00820564	2.29207	0.0057131	0.00373002	2020	RUS	Secondary Energy|Electricity|Solar
Russian Federation-6d	6d	Russian Federation	Electricity capacity | Small hydro	75	MW		2020	Target		yes			x	x	x	x	x
Russian Federation-3a	3a	Russian Federation	Economy-wide | Energy intensity	-13.5	%	2007	2020	Target	target adjusted to 13.5% energy efficiency improvement by 2020 (check)	yes	x
Russian Federation-2	2	Russian Federation	Gas flaring limit	5	%	2012		Target	95% of petroleum gas	no
Russian Federation-2	2	Russian Federation	Gas flaring limit	-36 to -12	Mt CO2e	2012		Target		no
Russian Federation-4d	4d	Russian Federation	Ban of incandescent light bulbs			2014		Optional	25 Watts or more	yes	yes	yes	7.07546	7.05864	-0.00237665	-0.0168159	-0.00912127	2025	RUS	Final Energy|Residential and Commercial
Saudi Arabia-1	1	Saudi Arabia	Fuel efficiency | Light trucks | New	1.41-2.04	MJ/pkm		2020	Target		yes	x	x	5.05993	5.06105	0.000220892	0.0011177	0.000509212	2020	ME	Final Energy|Transportation|Freight
Saudi Arabia-1	1	Saudi Arabia	Fuel efficiency | Light-duty vehicles (passenger vehicles)|New	1.18-1.57	MJ/pkm		2020	Target		yes	yes	yes	2.28032	2.28062	0.000132922	0.000303104	0.000138091	2020	ME	Final Energy|Transportation|Passenger
South Africa-1c	1c	South Africa	Electricity capacity | Wind	9.2	GW	2010	2030	Target	Additions 2010-2030, same as total capacity by 2030	yes	yes	yes	0.0678919	0.094021	0.384863	0.0261291	0.0370994	2030	SAF	Secondary Energy|Electricity|Wind
South Africa-1d	1d	South Africa	Electricity capacity | Solar CSP	1	GW	2010	2030	Target	Additions 2010-2030, same as total capacity by 2030	yes	yes	yes	0.0108721	0.023752	1.18467	0.0128799	0.0182875	2030	SAF	Secondary Energy|Electricity|Solar|CSP
South Africa-1e	1e	South Africa	Electricity capacity | Solar PV	8.4	GW	2010	2030	Target	Additions 2010-2030, same as total capacity by 2030	yes	yes	yes	0.0826003	0.0970479	0.17491	0.0144476	0.0205135	2030	SAF	Secondary Energy|Electricity|Solar|PV
South Africa-1a	1a	South Africa	Share of renewables (electricity capacity) | Excluding hydro	21	%		2030	Alternate interpretation		no
South Africa-1a	1a	South Africa	Share of renewables (electricity capacity) | Including hydro	26.3	%		2030	Alternate interpretation		no
South Africa-4	4	South Africa	Biofuel share in transport | Bioethanol + biodiesel	5	%	2015		Target		yes	yes	yes	0.100517	0.107158	0.0660684	0.006641	0.0114599	2025	SAF	Final Energy|Transportation|Liquids|Biomass
Turkey-2	2	Turkey	Share of renewables (electricity production)	30	%		2023	Target	Check if that is sufficient to meet other target: 20.5% REN in final energy consumption by 2023	no
Turkey-1a	1a	Turkey	Electricity capacity | Hydro	34	GW		2023	Target		yes	yes	yes	0.27449	0.374671	0.364968	0.10018	0.081436	2025	TUR	Secondary Energy|Electricity|Hydro
Turkey-1b	1b	Turkey	Electricity capacity | Wind	20	GW		2023	Target		yes	yes	yes	0.0495301	0.164141	2.31397	0.114611	0.0931669	2025	TUR	Secondary Energy|Electricity|Wind
Turkey-1c	1c	Turkey	Electricity capacity | Solar	5	GW		2023	Target		yes	yes	yes	0.0266967	0.0485433	0.81833	0.0218467	0.017759	2025	TUR	Secondary Energy|Electricity|Solar
Turkey-1d	1d	Turkey	Electricity capacity | Geothermal	1	GW		2023	Target		yes	yes	yes	x	x	x	x	x
Turkey-1e	1e	Turkey	Electricity capacity | Biomass	1	GW		2023	Target		yes	yes	yes	0.00379617	0.0252729	5.65748	0.0214767	0.0174583	2025	TUR	Secondary Energy|Electricity|Biomass
Turkey-3	3	Turkey	Energy intensity (GJ/GDP) | Industry	-20	%	2008	2023	Target		yes	yes	yes	1.83339	1.82872	-0.00254988	-0.00467493	-0.00380022	2025	TUR	Final Energy|Industry
Turkey-0b	0b	Turkey	Electricity capacity|Solar	10	GW		2030	Planned		yes	x
Turkey-0c	0c	Turkey	Electricity capacity|Wind	16	GW		2030	Planned		yes	x
United States of America-13	13	United States of America	Oil import	-50	%	2010	2020	Target		yes	yes	yes	34.6837	30.5047	-0.12049	-4.17902	-0.229849	2020	USA	Primary Energy|Oil
United States of America-5a	5a	United States of America	Power plant standard | New power plants	450	g CO2/kWh	2014		Target	Expected to result in 32% reduction in GHG emissions from electricity sector, between 2005 and 2030	yes	yes	yes	17.4895	14.7066	-0.159119	-2.78292	-0.136589	2025	USA	Primary Energy|Coal|Electricity
United States of America-3	3	United States of America	Share of renewables (electricity production)	10.6	%		2020	Target		no
United States of America-3	3	United States of America	Emissions | Oil and gas production | CH4	-42.5	%	2012	2025	Target		no
United States of America-8b	8b	United States of America	Energy intensity (MJ/m2) | Buildings | Appliances	-20	%	2010	2025	Target		yes	yes	yes	22.7445	22.4213	-0.0142087	-0.32317	-0.0158615	2025	USA	Final Energy|Residential and Commercial
United States of America-		United States of America	Final electricity consumption | Buildings | Residential | Appliances	-1.4	%	2012	?	Target	10846 PJ	yes	yes	yes	22.7445	22.4213	-0.0142087	-0.32317	-0.0158615	2025	USA	Final Energy|Residential and Commercial
United States of America-		United States of America	Final electricity consumption | Buildings | Commercial | Appliances	-1.9	%	2012	?	Target	8673 PJ	yes	x	x	22.7445	22.4213	-0.0142087	-0.32317	-0.0158615	2025	USA	Final Energy|Residential and Commercial
United States of America-		United States of America	Final electricity consumption | Buildings | Total | Appliances	-1.6	%	2012	?	Target	19519 PJ	yes	x	x	22.7445	22.4213	-0.0142087	-0.32317	-0.0158615	2025	USA	Final Energy|Residential and Commercial
United States of America-9a	9a	United States of America	Energy savings | Buildings	250	PJ/year		2020	Target	Reductions due to building codes in new buildings	yes	yes	under	21.9259	21.8876	-0.00174678	-0.0382998	-0.00210651	2020	USA	Final Energy|Residential and Commercial
United States of America-9b	9b	United States of America	Energy savings | Buildings	350	PJ/year		2030	Target	Reductions due to building codes in new buildings	yes	yes	yes	23.8247	23.3303	-0.0207491	-0.49434	-0.0220881	2030	USA	Final Energy|Residential and Commercial
United States of America-6a	6a	United States of America	Biofuel share in transport | Bioethanol + biodiesel	10.1	%	2014		Target		yes	yes	yes	2.05754	5.33086	1.59089	3.27331	0.160658	2025	USA	Final Energy|Transportation|Liquids|Biomass
United States of America-6b	6b	United States of America	Biofuel share in transport | Bioethanol + biodiesel | Volume	21	%		2022	Target		yes	yes	over	2.05754	5.33086	1.59089	3.27331	0.160658	2025	USA	Final Energy|Transportation|Liquids|Biomass
United States of America-6c	6c	United States of America	Biofuel share in transport | Bioethanol + biodiesel | Energy	15	%		2022	Target		yes	yes	yes	2.05754	5.33086	1.59089	3.27331	0.160658	2025	USA	Final Energy|Transportation|Liquids|Biomass
United States of America-1	1	United States of America	Fuel efficiency | Light-duty vehicles (passenger vehicles)|New	0.91	MJ/pkm		2025	Target		yes	yes	yes	15.8047	9.9	-0.373603	5.90467	-0.28108	2025	USA	Final Energy|Transportation|Passenger
United States of America-2a	2a	United States of America	Fuel efficiency | Medium trucks|New	1.38	MJ/tkm		2027	Target	Updated number (wrong calculation in previous round)	yes	yes	yes	10.4999	8.65958	-0.175274	-1.84036	-0.0822313	2030	USA	Final Energy|Transportation|Freight
United States of America-11	11	United States of America	Emissions | Agriculture	-40	Mt CO2	Baseline	2020	Target		no	x	x

## Sheet: CAFE standards
				km/l	gCO2/km		MJ/pkm			km/l	gCO2/km	MJ/pkm
	USA													CO2-intensity	2.53934	CO2/l				MJ/L gasoline	34.8415
	passenger cars													http://www.theicct.org/global-transportation-energy-and-climate-roadmap						Liter/Gallon	3.7854
2010	33.9	mpg	14.4124	km/l	176.191	gCO2/km	1.51091	MJ/pkm		improvement relative to 2010				http://www.theicct.org/sites/default/files/info-tools/pvstds/Canada_PVstds-facts_jan2015.pdf						Mile to km	1.60934
2013	36	mpg	15.3052	km/l	165.913	gCO2/km	1.42278	MJ/pkm		0.0619469	-0.0583333	-0.0583333								load	1.6	(persons)
2016	37.8	mpg	16.0705	km/l	158.012	gCO2/km	1.35503	MJ/pkm		0.115044	-0.103175	-0.103175		98	gCO2/km	23.2	km/l						MedTruck payload (imperial pounds)			15000	http://en.wikipedia.org/wiki/Truck_classification
2025	56.2	mpg	23.8932	km/l	106.279	gCO2/km	0.911388	MJ/pkm		0.657817	-0.396797	-0.396797		109.454		25.9116							HeavyTruck payload (imperial pounds)			30000	http://www.fhwa.dot.gov/reports/tswstudy/Vol2-Chapter3.pdf
																				gasoline share in fossil fuels	0.433549	http://ec.europa.eu/eurostat/statistics-explained/images/3/3c/New_passenger_cars_by_type_of_engine_fuel%2C_2013.png
	medium trucks													tkm/l	gCO2/tkm	MJ/tkm					gasoline
2014	8	mpg	3.40116	km/l	746.608	gCO2/tkm	1.88201	MJ/tkm		improvement relative to 2014				18.5129	137.166	1.88201				CO2-intensity	2.35378	http://www.eia.gov/oiaf/1605/coefficients.html#tbl2
2016										-1		-1
2027	10.9	mpg	4.63408	km/l	547.97	gCO2/tkm	1.38129	MJ/tkm						25.2238	100.672	1.38129					diesel
																				CO2-intensity	2.68135	http://www.eia.gov/oiaf/1605/coefficients.html#tbl2
	heavy-duty vehicles
2014	6	mpg	2.55087	km/l	995.478	gCO2/km	1.25468	MJ/tkm		improvement relative to 2014				27.7693	91.4439	1.25468					gasoline/diesel
2016																				CO2-intensity	2.53934	CO2/l
2025	8.2	mpg	3.48619	km/l	728.399	gCO2/km	0.918055	MJ/tkm		0.366667		-0.268293		37.9514	66.9102	0.918055
																				TRUCKS
	Republic of Korea																			Liter/Gallon	3.7854
	passenger cars																			km/Mile	1.609	Loadfactor (% of maximum load)	0.8
2010	167.062	gCO2/km	15.2	km/l	167.062	gCO2/km	1.43263	MJ/pkm		improvement relative to 2010										MJ/L gasoline	34.8415	pound to kg	0.453592
2013	152.972	gCO2/km	16.6	km/l	152.972	gCO2/km	1.3118	MJ/pkm		0.0921053	-0.0843373	-0.0843373								Load MedTruck	5.44311	MedTruck payload (imperial pounds)	15000	http://en.wikipedia.org/wiki/Truck_classification
2015	140	gCO2/km	16.7	km/l	152.056	gCO2/km	1.30395	MJ/pkm		0.0986842	-0.0898204	-0.0898204								Load HeavyTruck	10.8862	HeavyTruck payload (imperial pounds)	30000	http://www.fhwa.dot.gov/reports/tswstudy/Vol2-Chapter3.pdf
2020	97	gCO2/km	24.1	km/l	105.367	gCO2/km	0.903565	MJ/pkm		0.585526	-0.369295	-0.369295
														http://www.theicct.org/sites/default/files/publications/ICCTupdate_Brazil_InovarAuto_feb2013.pdf
	light trucks
2020	14.1	km/l	14.1	km/l	166	gCO2/km	1.54439	MJ/pkm
	Brazil
	passenger cars
2012	2.1	MJ/km	16.5912	km/l	138.628	gCO2/km	1.3125	MJ/pkm		improvement relative to 2012
2013	2.01	MJ/km	17.3341	km/l	132.687	gCO2/km	1.25625	MJ/pkm
2018	1.81953	MJ/km	19.1486	km/l	120.113	gCO2/km	1.13721	MJ/pkm		0.154144	-0.133557	-0.133557
	Canada
2010	34.6	mpg	14.71	km/l	172.626	gCO2/km	1.48035	MJ/pkm		improvement relative to 2010
2016	40.8	mpg	17.3459	km/l	146.394	gCO2/km	1.25539	MJ/pkm		0.179191	-0.151961	-0.151961
2025	56.2	mpg	23.8932	km/l	106.279	gCO2/km	0.911388	MJ/pkm		0.624277	-0.384342	-0.384342
	India
2010	138	gCO2/km	18.401	km/l	138	gCO2/km	1.18341	MJ/pkm		improvement relative to 2010
2016	130	gCO2/km	19.5333	km/l	130	gCO2/km	1.11481	MJ/pkm		0.0615385	-0.057971	-0.057971
2021	113	gCO2/km	22.472	km/l	113	gCO2/km	0.969025	MJ/pkm		0.221239	-0.181159	-0.181159
	European Union
	light commercial
2011	6.89157	l/100km	14.5105	km/l	175	gCO2/km	1.5007	MJ/pkm
2020	5.78892	l/100km	17.2744	km/l	147	gCO2/km	1.26059	MJ/pkm
	passenger cars
2010	5.51325	l/100km	18.1381	km/l	140	gCO2/km	1.20056	MJ/pkm		improvement relative to 2010
2012	5.19821	l/100km	19.2374	km/l	132	gCO2/km	1.13196	MJ/pkm		0.0606061	-0.0571429	-0.0571429
2015	5.11945	l/100km	19.5333	km/l	130	gCO2/km	1.11481	MJ/pkm		0.0769231	-0.0714286	-0.0714286
2020	3.74114	l/100km	26.7298	km/l	95	gCO2/km	0.814667	MJ/pkm		0.473684	-0.321429	-0.321429
	Saudi Arabia
	light trucks
2015 (max)	7.87402	l/100km	12.7	km/l	199.948	gCO2/km	1.71464	MJ/pkm
2015 (min)	10.5263	l/100km	9.5	km/l	267.298	gCO2/km	2.2922	MJ/pkm		improvement relative to 2015
2020 (max)	6.49351	l/100km	15.4	km/l	164.892	gCO2/km	1.41402	MJ/pkm	max	0.212598	-0.175325	-0.175325
2020 (min)	9.34579	l/100km	10.7	km/l	237.321	gCO2/km	2.03513	MJ/pkm	min	0.126316	-0.11215	-0.11215
	passenger cars
2015 (max)	6.53595	l/100km	15.3	km/l	165.97	gCO2/km	1.42326	MJ/pkm
2015 (min)	8.40336	l/100km	11.9	km/l	213.39	gCO2/km	1.82991	MJ/pkm		improvement relative to 2015
2020 (max)	5.40541	l/100km	18.5	km/l	137.261	gCO2/km	1.17708	MJ/pkm	max	0.20915	-0.172973	-0.172973
2020 (min)	7.19424	l/100km	13.9	km/l	182.686	gCO2/km	1.56661	MJ/pkm	min	0.168067	-0.143885	-0.143885
	Japan
	passenger cars (average)
2015	5.91716	l/100km	16.9	km/l	150.257	gCO2/km	1.28852	MJ/pkm		improvement relative to 2015
2020	4.92611	l/100km	20.3	km/l	125.09	gCO2/km	1.07271	MJ/pkm		0.201183
	Mexico
	light duty vehicles
2016 (min, low surface)	6.44263	l/100km	15.5216	km/l	163.6	gCO2/km	1.40294	MJ/pkm
2016 (max, wide surface)	8.96298	l/100km	11.157	km/l	227.6	gCO2/km	1.95177	MJ/pkm
	China
	light-duty vehicles
2010	7.7	l/100km	12.987	km/l	195.529	gCO2/km	1.67675	MJ/pkm		improvement relative to 2010
2013	7.3	l/100 km	13.6986	km/l	185.371	gCO2/km	1.58964	MJ/pkm		0.0547945	-0.0519481	-0.0519481
2015	6.9	l/100km	14.4928	km/l	175.214	gCO2/km	1.50254	MJ/pkm		0.115942	-0.103896	-0.103896
2020	5	l/100 km	20	km/l	126.967	gCO2/km	1.0888	MJ/pkm		0.54	-0.350649	-0.350649
	medium-duty trucks
2015	16	l/100 km	34.0194	tkm/l	74.6437	gCO2/km	0.188158	MJ/tkm
2015	25	l/100 km	21.7724	tkm/l	116.631	gCO2/km	0.293997	MJ/tkm
	heavy-duty trucks
2015	28	l/100 km	38.8793	tkm/l		gCO2/km	0.0823191	MJ/tkm
2015	45.5	l/100 km	23.9258	tkm/l		gCO2/km	0.133769	MJ/tkm

## Sheet: NDC emission targets
		=G20 country
ISO3	Region	Party (orange is G20 economy)	Gases coverage	Incl/excl LULUCF in NDC target?	Accounting rules according to Grassi/Dentener	Sectors coverage	NDC "low"/unconditional	NDC "high"/conditional	NDC "low" %	NDC "high" %	Metric used	Base year	Base Year emissions (incl LULUCF)	Base Year emissions (excl LULUCF)	BY GWP	BY emissions source	Base Year emissions, from NDC (incl LULUCF)	Base Year emissions, from NDC (excl LULUCF)	BY emissions, UNFCCC (incl LULUCF)	Base Year emissions, UNFCCC (excl LULUCF)	BY emissions, CAIT	2005 emissions (incl LULUCF) (PRIMAP/FAOSTAT)	2010 emissions (incl LULUCF) (PRIMAP/FAOSTAT)	2010 emissions source	2010 emissions, UNFCCC	2010 emissions, CAIT	2010 emissions, NDC	2005 emissions LULUCF (FAO)	2010 emissions LULUCF (FAO)	% world emissions, 2010	BY GDP	Target year GDP	Target year	NDC BAU target year emissions	ADVANCE Emissions "low" vs 2010	ADVANCE Emissions "high" vs 2010	ADVANCE Emissions "high" vs 2010 (SSP2 assumptions)	ADVANCE Emissions "high" 2030 vs 2010	ADVANCE Emissions "low" at target year	ADVANCE Emissions "high" at target year	ADVANCE Emissions "high" at target year (SSP2 assumptions)	LULUCF emissions Target Year	LULUCF credits	(CD-LINKS) Emissions "conditional" vs 2005 (incl LULUCF)	(CD-LINKS) Emissions "conditional" vs 2005 (excl LULUCF)	(CD-LINKS) Emissions "conditional" vs 2010 (incl LULUCF)2	(CD-LINKS) Emissions "conditional" vs 2010 (excl LULUCF)2	(CD-LINKS) Emissions "conditional" at target year (incl LULUCF)	(CD-LINKS) Emissions "conditional" at target year (excl LULUCF)
	Europe
ALB	Europe	Albania	CO2			Energy, industrial processes	-11.5% in the period 2016-2030		-12%	-12%	Emissions 2030 below BAU	2030	5.9			NDC	5.9						7.975	CAIT		7.975				<0.1%			2030	5.9	0.651034	0.651034			5.192	5.192
EU28	Europe	EU	All GHGs	Include	Accounting rules	All sectors	At least -40% domestic		-40%	-40%	Emissions by 2030 below 1990	1990	5367.94	5626.26	SAR	UNFCCC CRF 2014			5367.94	5626.26	4638.47	5004.74	4555.52	PRIMAP/FAOSTAT (AR4)	4439.38	4295.1		-327.855	-342.97	0.0966095			2030		0.707002	0.707002			3220.76	3220.76		-282.938		0.617977	0.633041	0.678917	0.689142	3092.82	3375.76
ISL	Europe	Iceland					-40%		-40%	-40%	Emissions 2030 below 1990	1990	4.71314			UNFCCC CRF 2014			4.71314		3.0768		5.43731	UNFCCC CRF 2014	5.43731	2.7878				<0.1%			2030		0.520089	0.520089			2.82789	2.82789
MKD	Europe	Macedonia (FYROM)	CO2			FF combustion	-30%	-36%	-30%	-36%	Emissions 2030 below BAU	2030	17.663			NDC	17.663						9	NDC		12.0833	9			<0.1%			2030		1.37379	1.25604			12.3641	11.3043
NOR	Europe	Norway					At least -40%		-40%	-40%	Emissions 2030 below 1990	1990	40.3228			UNFCCC CRF 2014			40.3228		35.5593		27.6027	UNFCCC CRF 2014	27.6027	27.5564				<0.1%			2030		0.876497	0.876497			24.1937	24.1937
SRB	Europe	Serbia					-9.8%		-10%	-10%	Emissions 2030 below 1990	1990	-12.7688			CAIT					-12.7688		-12.7688	CAIT		-12.7688				<0.1%			2030		0.899997	0.899997			-11.4919	-11.4919
CHE	Europe	Switzerland	All GHGs			All sectors	-50%		-50%	-50%	Emissions 2030 below 1990	1990	53.3			NDC	53.3		51.0783		51.3604		53.2136	UNFCCC CRF 2014	53.2136	50.7183				0.0011408			2030		0.500812	0.500812			26.65	26.65
	North America
CAN	N Am	Canada	All GHGs	Include	Accounting rules	All sectors	-30%		-30%	-30%	Emissions 2030 below 2005	2005	789.241	735.829	SAR	UNFCCC CRF 2014			789.241	735.829	722.574	1017.03	916.542	PRIMAP/FAOSTAT (AR4)	775.045	860.435		250.03	175.542	0.0193537			2030	980	0.602775	0.602775			552.469	552.469		-28	-30	0.508422	0.710665	0.564164	0.735601	517.08	545.08
MEX	N Am	Mexico	All GHGs	Include	Full accounting	All sectors	-22%	-36%	-22%	-36%	Emissions 2030 below BAU	2030	973	x	AR5	NDC	973					691.9	728.9	PRIMAP/FAOSTAT (AR4)		728.702		17.6	11	0.0163907			2030	1110	1.04121	0.854328			758.94	622.72		0		0.900014	0.923506	0.854328	0.867419	622.72	622.72
USA	N Am	USA	All GHGs	Include	Full accounting	All sectors	-26%	-28%	-26%	-28%	Emissions 2025 below 2005	2005	6223.06	7228.29	SAR	UNFCCC CRF 2014			6223.06	7228.29	6480.32	7042.55	6648.82	PRIMAP/FAOSTAT (AR4)	5906.73	6147.41		-357.363	-371.093	0.138273			2025	7500	0.692615	0.673895		0.59	4605.07	4480.61		-970		0.645056	0.744987	0.683255	0.785314	4542.84	5512.84
	Central & South America
ARG	CS Am	Argentina	All GHGs	Include	Full accounting	All sectors	-15%	-30%	-15%	-30%	Emissions 2030 below BAU	2030	670	x	SAR	NDC	670					417.069	426.511	PRIMAP/FAOSTAT (AR4)		389.379	460-470	87.6692	94.8113	0.00875827			2030		1.33525	1.09962			569.5	469		115.145		1.12451	1.07424	1.09962	1.06679	469	353.855
BRA	CS Am	Brazil	All GHGs	Include	Full accounting	All sectors	-37%		-37%	-37%	Emissions 2025 below 2005	2005	2100	x	AR5	NDC	2100		548.425	523.479	2056.99	2100.87	1628.99	PRIMAP/FAOSTAT (AR4)		1773.77		1090.87	517.991	0.0398974			2025		0.812159	0.812159		0.900689	1323	1323		0		0.618792	1.28713	0.79804	1.17012	1300	1300
CHL	CS Am	Chile	All GHGs			All sectors	-30%	-35% to -45%	-30%	-45%	GHG intensity 2030 below 2007	2007	80.3992			CAIT					80.3992		84.9096	CAIT		84.9096				0.00190987	229.126	487.916	2030		1.41145	1.10899	1.22066		119.845	94.1641	103.646
COL	CS Am	Colombia	All GHGs			All sectors	-20%	-30%	-20%	-30%	Emissions 2030 below BAU	2030	335			NDC	335						224	NDC		199.021	224			0.00447658			2030	335	1.19643	1.04687			268	234.5
CRI	CS Am	Costa Rica					-25%		-25%	-25%	Emissions 2030 below 2012	2012	4.9727			CAIT					4.9727		5.1584	CAIT		5.1584				<0.1%			2030		0.723	0.723			3.72952	3.72952
DOM	CS Am	Dominican Republic						-25%		-25%	Emissions 2030 below 2010	2010	31.685			CAIT					31.685		31.685	CAIT		31.685				<0.1%			2030		1	0.75			31.685	23.7637
ECU	CS Am	Ecuador				Energy			20.4%	45.8%	Emissions 2025 below BAU	2025											136.802	CAIT		136.802				0.00307709			2025
GRD	CS Am	Grenada					-30%		-30%	-30%	Emissions 2025 below 2010	2010	1.7546			CAIT					1.7546		1.7546	CAIT		1.7546				<0.1%			2025		0.7	0.7			1.22822	1.22822
PER	CS Am	Peru	CO2, CH4, N2O			All sectors	-20%	-30%	-20%	-30%	Emissions 2030 below BAU	2030	298.3			NDC	298.3						170.6	NDC		155.767	170.6			0.00350366			2030		1.39883	1.22397			238.64	208.81
VEN	CS Am	Venezuela					-0.2		-0.2	-0.2	Emissions 2030 below BAU	2030	340			NDC	340						200	NDC		391.563	200			0.00880741			2030	340	1.36	1.36			272	272
	Pacific
AUS	Pacific	Australia	All GHGs	Include	Full accounting	All sectors	-26%	-28%	-26%	-28%	Emissions 2030 below 2005	2005	548.425	523.479	SAR	UNFCCC CRF 2014			548.425	523.479	607.641	597.789	570.644	PRIMAP/FAOSTAT (AR4)		592.625		43.6886	-0.45609	0.0133299			2030		0.711187	0.691966			405.835	394.866		33.5506		0.669719	0.661974	0.701577	0.642269	400.35	366.8
JPN	Pacific	Japan	All GHGs	Include	Accounting rules	All sectors excl sinks	-26% (25.4% compared to 2005; 1.042 GtCO2e in 2030)		-26%	-26%	Emissions 2030 below 2013	2013		1408	AR4	NDC		1408	1343.1			1328.85	1125.42	PRIMAP/FAOSTAT (AR4)	1234.9	1114.25		-39.1191	-142.547	0.0250628			2030									-76	-37	0.754727	0.788702	0.891149	0.850903	1002.92	1078.92
KOR	Pacific	Korea (Republic)	All GHGs	Exclude		All sectors excl LULUCF	-37%		-37%	-37%	Emissions 2030 below BAU	2030		850.6	SAR	NDC		850.6				537.163	586.03	PRIMAP/FAOSTAT (AR4)		626.878		-43.2667	-48.4	0.0141003			2030												0.923243		0.844661		535.878
MHL	Pacific	Marshall Islands					-32%		-32%	-32%	Emissions 2025 below 2010	2010	7.8										7.8	EDGAR						<0.1%			2025		0.68	0.68			5.304	5.304
NZL	Pacific	New Zealand					-30%		-30%	-30%	Emissions 2030 below 2005	2005	48.2399			UNFCCC CRF 2014			48.2399		59.3419		41.7405	UNFCCC CRF 2014	41.7405	56.0972				0.00126179			2030		0.808997	0.808997			33.7679	33.7679
	Asia
AFG	Asia	Afghanistan	CO2, CH4, N2O			Energy, natural resource management, agriculture, waste management and mining		-13.6%		-14%	Emissions 2030 below BAU	2030	48.9			NDC	48.9						30.6224	CAIT		30.6224				<0.1%			2030	48.9	1.59687	1.37331			48.9	42.054
BGD	Asia	Bangladesh				power, transport and industry	-5%	-15%	-5%	-15%	Emissions 2030 below BAU	2030	234			NDC							64	NDC		182.212				0.00409847			2030		3.46875	3.09375			222	198
KHM	Asia	Cambodia				Energy related		-27%		-27%	Emissions 2030 below BAU	2030	11.4815			NDC							4.152	CAIT		48.6323				0.00109388			2030		2.76529	2.01866			11.4815	8.38148
CHN	Asia	China	CO2 (excl LULUCF)	Exclude	Intensity target		-60%	-65%	-60%	-65%	CO2 intensity 2030 vs 2005	2005		5975.57	SAR	NC2					6974.05	7675.18	10658.8	PRIMAP/FAOSTAT (AR4)		9473.05		-339.817	-396.171	0.213077	5612.52	30402.4	2030		1.21473	1.06289	1.22873		12947.6	11329.2	13096.8	-250
IND	Asia	India	All GHGs	Exclude	Intensity target	All sectors (excl AFOLU)	-33%	-35%	-33%	-35%	GHG intensity 2030 vs 2005	2005		1433	SAR	Planning Commission					1914.46	2265.98	2988.84	PRIMAP/FAOSTAT (AR4)		2647.93		-166.023	-127.157	0.0595597	2517.88	13939.8	2030		1.77844	1.72535	1.56453		5315.47	5156.8	4676.13	-325
IDN	Asia	Indonesia	All GHGs	Include	Full accounting	All sectors	-29%	-41%	-29%	-41%	Emissions 2030 below BAU	2030	2881	1917.91	AR4	NDC	2881	1917.91				1830.95	2147.92	PRIMAP/FAOSTAT (AR4)		1928.02		1100.95	1297.92	0.0433669			2030	2881	0.952322	0.791366			2045.51	1699.79		438.769		0.928363	1.72743	0.791366	1.48355	1699.79	1261.02
MYS	Asia	Malaysia	CO2, CH4, N2O			All sectors	-0.35	-0.45	-0.35	-0.45	GHG intensity 2030 below 2005	2005	422.987			CAIT					422.987		425.322	CAIT		425.322				0.00956674	313.496	991.324	2030		2.04412	1.72964	1.63974		869.408	735.653	697.419
PHL	Asia	Philippines	All GHGs			All sectors		-70%		-70%	Emissions 2030 below BAU	2030											152.017	CAIT		152.017				0.0034193			2030
SGP	Asia	Singapore					-36%		-36%	-36%	GHG intensity 2030 below 2005	2005	47.4602			CAIT					47.4602		54.6154	CAIT		54.6154				0.00122846	193.557	482.868	2030		1.38744	1.38744	1.38744		75.7755	75.7755	75.7755
THA	Asia	Thailand	All GHGs			All sectors	-20%	-25%	-20%	-25%	Emissions 2030 below BAU	2030	555			NDC	555						355.768	CAIT		355.768				0.00800227			2030		1.248	1.17			444	416.25
VNM	Asia	Vietnam	All GHGs			All sectors	-8% (GHG intensity -20% compared to 2010)	-25% (GHG intensity -30% compared to 2010)	-8%	-25%	Emissions 2030 below BAU	2030	787.4			NDC	787.4						274.199	POLES-JRC (IEA/Enerdata, FAO, EDGAR, national statistics)		237.824				0.00534936			2030	787.4	2.6419	2.15373			724.408	590.55
	CIS
AZE	CIS	Azerbaijan					-35%		-35%	-35%	Emissions 2030 below 1990	1990	60.8407			CAIT					60.8407		60.8407	CAIT		60.8407				0.00136849			2030		0.65	0.65			39.5465	39.5465
BLR	CIS	Belarus					-28%		-28%	-28%	Emissions 2030 below 1990	1990	110.577			UNFCCC CRF 2014			110.577		68.9345		59.2467	UNFCCC CRF 2014	59.2467	68.9345				0.00155054			2030		1.34379	1.34379			79.6153	79.6153
KAZ	CIS	Kazakhstan	All GHGs			All sectors	-15%	-25%	-15%	-25%	Emissions 2030 below 1990	1990	283.226			CAIT					283.226		266.724	UNFCCC CRF 2014	266.724	283.226				0.00637059			2030		0.902588	0.796401			240.742	212.42
MDA	CIS	Moldova					-64%	-67%	-64%	-67%	Emissions 2030 below 1990	1990	11.5621			CAIT					11.5621		11.5621	CAIT		11.5621				<0.1%			2030		0.360001	0.330001			4.16237	3.8155
RUS	CIS	Russian Federation	All GHGs	Include	Accounting rules	All sectors	-25%	-30%	-25%	-30%	Emissions 2030 below 1990	1990	3532.35	3367.78	SAR	UNFCCC CRF 2014			3532.35	3367.78	2090.23	2311.21	2226.98	PRIMAP/FAOSTAT (AR4)	1656.26	2090.22		22.6066	-143.022	0.0470153			2030		1.18962	1.11031			2649.26	2472.65		-468.155	-468.155	1.02001	1.23464	1.05859	1.19224	2357.45	2825.6
TJK	CIS	Tajikistan					-10 to -20%	-25% to -35%	-10%	-35%	Emissions 2030 below 1990	1990	8.31141			CAIT					8.31141		8.3114	CAIT		8.3114				<0.1%			2030		0.900001	0.65			7.48027	5.40241
UKR	CIS	Ukraine	All GHGs			All sectors excl LULUCF	-40%		-40%	-40%	Emissions 2030 below 1990	1990	874.6			NDC	874.6		874.616		379.048		350.069	UNFCCC CRF 2014	350.069	355.319				0.00799218			2030		1.49902	1.49902			524.76	524.76
	Middle East
IRN	ME	Iran	All GHGs			All sectors	-0.04	-0.12	-0.04	-0.12	Emissions 2030 below BAU	2030	820.296			WP6							683.677	CAIT		683.677				0.0153779			2030		1.15184	1.05585			787.484	721.86
IRQ	ME	Iraq					-0.01	-0.14	-0.01	-0.14	Emissions 2030 below BAU	2030	305			NDC	305						227.209	CAIT		227.209				0.00511061			2030	305	1.32895	1.15444			301.95	262.3
ISR	ME	Israel							26%	26%	Emissions per capita 2030 below 2005	2030											86.7352	CAIT		86.7352				0.00195093			2030	105.5		0.941371			81.65	81.65
LBN	ME	Lebanon					-15%	-30%	-15%	-30%	Emissions 2030 below BAU	2030				NDC							23.9395	CAIT		23.9395				<0.1%			2030		1.52468	1.25316			36.5	30
SAU	ME	Saudi Arabia		Exclude	?	All sectors excl LULUCF					Emissions reductions 2030 from BAU	2030	1160	1160	SAR	CAT						487	634	PRIMAP/FAOSTAT (AR4)		478.255		0	0	0.0107574			2030		1.62461	1.62461			1030	1030					2.11499		1.62461		1030
TUR	ME	Turkey	All GHGs	Include	Accounting rules	All sectors	-21%		-21%	-21%	Emissions 2030 below BAU	2030	1175	1229.93	AR4	NDC	1175					315.195	365.167	PRIMAP/FAOSTAT (AR4)	345.647	349.908		-29.9046	-54.9327	0.00787046			2030		2.54199	2.54199			928.25	928.25		58.699		2.945	2.51971	2.54199	2.06987	928.25	869.551
	Africa
DZA	Africa	Algeria					-7%	-22%	-7%	-22%	Emissions 2030 below BAU	2030											169.323	CAIT		169.323				0.00380857			2030
BFA	Africa	Burkina Faso	CO2, CH4, N2O			All sectors	-6.6%	-18.2%	-7%	-18%	Emissions 2030 below BAU	2030	118.323			NDC	118.323						33.4743	CAIT		33.4743				<0.1%			2030		3.28731	2.89849			110.04	97.0249
CMR	Africa	Cameroon	CO2, CH4, N2O			Energy, agriculture, forestry, waste (no LULUCF)		-32%		-32%	Emissions 2035 below BAU	2035	104			NDC	104						39	NDC		192.286	39			0.00432508			2035	104	2.66667	1.81333			104	70.72
CAF	Africa	Central African Republic					-3,5%	-5%	-3,5%	-5%	Emissions 2030 below BAU	2030											62.0838	CAIT		62.0838				0.00139645			2030
COD	Africa	Congo (Dem. Rep.)	CO2, CH4, N2O			Energy, agriculture, forestry (no LULUCF)		-17%		-17%	Emissions 2030 below BAU	2030	430			NDC	430						207.211	CAIT		207.211				0.00466078			2030		2.07518	1.7224			430	356.9
CIV	Africa	Côte d'Ivoire					-28%		-28%	-28%	Emissions 2030 below BAU	2030											33.5445	CAIT		33.5445				<0.1%			2030		1.53884	1.53884			51.6195	51.6195
GNQ	Africa	Equatorial Guinea					-20%		-20%	-20%	Emissions 2030 below 2010	2010	25.5704			CAIT					25.5704		25.5704	CAIT		25.5704				<0.1%			2030		0.8	0.8			20.4563	20.4563
ETH	Africa	Ethiopia						-64%	-64%	-64%	Emissions 2030 below BAU	2030	400			NDC							141.413	CAIT		141.413				0.00318079			2030		1.0183	1.0183			144	144
GMB	Africa	Gambia					-45.4% (-44.4% by 2025)		-45%	-45%	Emissions 2035 below 2010	2010	6.8762			CAIT					6.8762		6.8762	CAIT		6.8762				<0.1%			2035		0.55	0.55			3.78191	3.78191
GHA	Africa	Ghana					-15%	-45%	-15%	-45%	Emissions 2030 below BAU	2030	73.95			NDC							56.8785	CAIT		56.8785				0.00127936			2030		1.10512	0.715077			62.8575	40.6725
GIN	Africa	Guinea						-0.13		-0.13	Emissions 2030 below BAU	2030	54			NDC	54						28.4001	CAIT		28.4001				<0.1%			2030		1.9014	1.65422			54	46.98
KEN	Africa	Kenya						-30%	-30%	-30%	Emissions 2030 below BAU	2030	143			NDC							67.8634	CAIT		67.8634				0.00152645			2030		1.47502	1.47502			100.1	100.1
MDG	Africa	Madagascar					-14%		-14%	-14%	Emissions 2030 below BAU	2030	214			NDC							117.231	EDGAR		57.3409				0.00128977			2030		1.56989	1.56989			184.04	184.04
MAR	Africa	Morocco					-13%	-32%	-13%	-32%	Emissions 2030 below BAU	2030	170			NDC							73.1579	CAIT		73.1579				0.00164554			2030		2.02165	1.58014			147.9	115.6
NER	Africa	Niger	CO2, CH4, N2O			All sectors	-3.5% (-2.5% by 2020)	-34.6% by 2030 (-25% by 2020)	-4%	-35%	Emissions 2030 below BAU	2030	96.468			NDC	96.468						25.2404	CAIT		25.2404				<0.1%			2030		3.66909	2.48428			92.6093	62.7042
NGA	Africa	Nigeria	CO2, CH4, N2O			All sectors	-0.2	-0.45	-0.2	-0.45	Emissions 2030 below BAU	2030	850			NDC	850						350	NDC		459.055	350			0.0103255			2030	850	1.94286	1.33571			680	467.5
STP	Africa	Sao Tome and Principe						-24%		-24%	Emissions 2030 below 2005	2005	0.1397			CAIT					0.1397		0.1689	CAIT		0.1689				<0.1%			2030		0.827117	0.628609			0.1397	0.106172
ZAF	Africa	South Africa	All GHGs	Include	?	All sectors					Emissions 2030											479.635	519.676	PRIMAP/FAOSTAT (AR4)		460.748		1.17413	1.14966	0.0103636			2030		1.18151	0.765862			614	398		-26.075		1.05497	1.11206	0.973684	1.02613	506	532.075
TZA	Africa	Tanzania						-10% to 20%	-10%	-20%	Emissions 2030 below BAU	2030	145			NDC							100	NDC		169.277				0.00380754			2030		1.305	1.16			130.5	116
TUN	Africa	Tunisia	All GHGs			All sectors	-13%	-41%; for energy sector -46%	-13%	-41%	GHG intensity 2030 below 2010	2010	28.3			NDC	28.3				34.7707		34.7707	CAIT		34.7707				<0.1%	52.3105	132.5	2030	68.2	1.79357	1.21633	1.18572		62.3638	42.2927	41.2282
ZMB	Africa	Zambia	CO2, CH4, N2O			Energy, Agriculture, Waste, LULUCF	-25%	-47%	-25%	-47%	Emissions 2030 below 2010	2010	121.686								121.686		121.686	CAIT		121.686				0.00273707			2030		0.75	0.53			91.2642	64.4934
WRD	World	World		?																		44927.7	48015.2	PRIMAP/FAOSTAT (AR4)		44458.4		3837.73	2615.19	1
																															40370.2		0.908044						44969.2	41027
		= G20 country																																						3942.11
[truncated: 5 more columns]

## Sheet: NDC policies
ISO3	Region	Party	Target year	Binding	Policy (includes only countries >0.15 of global 2010 emissions)	Comments
	Europe
ALB	Europe	Albania
AND	Europe	Andorra
BIH	Europe	Bosnia-Herzegovina
EU28	Europe	EU	2030	yes
		EU	2030	yes
ISL	Europe	Iceland
LIE	Europe	Liechtenstein
MKD	Europe	Macedonia (FYROM)
MNE	Europe	Montenegro
NOR	Europe	Norway
SMR	Europe	San Marino
SRB	Europe	Serbia
CHE	Europe	Switzerland
	North America
CAN	N Am	Canada
MEX	N Am	Mexico
USA	N Am	USA
	Central & South America
ARG	CS Am	Argentina
BRB	CS Am	Barbados
BLZ	CS Am	Belize
BOL	CS Am	Bolivia
BRA	CS Am	Brazil	2030	No
		Brazil	2030	No
		Brazil	2030	No
		Brazil	2030	No
		Brazil	2030	No
		Brazil	2030	No
		Brazil	2030	No
CHL	CS Am	Chile	2030	No		X
COL	CS Am	Colombia
CRI	CS Am	Costa Rica
DMA	CS Am	Dominica
DOM	CS Am	Dominican Republic
ECU	CS Am	Ecuador
		Ecuador	2025
GRD	CS Am	Grenada
GTM	CS Am	Guatemala
GUY	CS Am	Guyana
HTI	CS Am	Haiti
HND	CS Am	Honduras
PRY	CS Am	Paraguay
PER	CS Am	Peru
SUR	CS Am	Suriname
TTO	CS Am	Trinidad and Tobago
URY	CS Am	Uruguay
VEN	CS Am	Venezuela
	Pacific
AUS	Pacific	Australia
JPN	Pacific	Japan	2030
		Japan	2030
		Japan	2030
KIR	Pacific	Kiribati
KOR	Pacific	Korea (Republic)
MHL	Pacific	Marshall Islands
NZL	Pacific	New Zealand
PNG	Pacific	Papua New Guinea	2030
WSM	Pacific	Samoa	2030	no
SLB	Pacific	Solomon Islands
VUT	Pacific	Vanuatu	2030
	Asia
AFG	Asia	Afghanistan
BGD	Asia	Bangladesh	2030
BTN	Asia	Bhutan	2025
KHM	Asia	Cambodia
CHN	Asia	China	2030	no	20% non-fossil fuels in primary energy consumption	See additional information for TPES accounting
		China	2030	no	increase the forest stock volume by around 4.5 billion cubic meters on the 2005 level
					CO2 peaking around 2030 and making best efforts to peak early
IND	Asia	India	2030	no	40% cumulative electric power installed capacity from non-fossil fuel based energy sources	Interpret: 40% non-fossil share of total installed capacity by 2030
		India	2030		create additional carbon sink of 2.5 to 3 bn tCO2eq through additional forest and tree cover
IDN	Asia	Indonesia	2025	yes
LAO	Asia	Lao
MYS	Asia	Malaysia
MDV	Asia	Maldives
MNG	Asia	Mongolia
MMR	Asia	Myanmar
PAK	Asia	Pakistan
PHL	Asia	Philippines
SGP	Asia	Singapore
THA	Asia	Thailand
VNM	Asia	Vietnam
	CIS
ARM	CIS	Armenia
AZE	CIS	Azerbaijan
BLR	CIS	Belarus
GEO	CIS	Georgia
KAZ	CIS	Kazakhstan
KGZ	CIS	Kyrgyzstan
MDA	CIS	Moldova
RUS	CIS	Russian Federation
TJK	CIS	Tajikistan
TKM	CIS	Turkmenistan
UKR	CIS	Ukraine
	Middle East
IRN	ME	Iran
IRQ	ME	Iraq
ISR	ME	Israel
JOR	ME	Jordan	2025		11% renewables in "total energy mix"
LBN	ME	Lebanon
SAU	ME	Saudi Arabia				Between 2016 and 2020, Saudi Arabia reserves the right to further elaborate on its NDC and make additional submissions to account for these scenarios. During the run-up to the validity period of the NDC, the baseline scenarios will be updated
TUR	ME	Turkey	2030		Increasing capacity of production of electricity from solar power to 10 GW
		Turkey	2030		Increasing capacity of production of electricity from wind power to 16 GW
		Turkey	2030		Tapping the full hydroelectric potential
		Turkey	2030		Commissioning of a nuclear power plant
		Turkey	2030		Reducing electricity transmission and distribution losses to 15 percent
	Africa
DZA	Africa	Algeria	2030		27% electricity from RES
BEN	Africa	Benin
BWA	Africa	Botswana
BFA	Africa	Burkina Faso
BDI	Africa	Burundi
CPV	Africa	Cabo Verde	2025
CMR	Africa	Cameroon	2035		25% of renewable energy in the electricity mix
CAF	Africa	Central African Republic
TCD	Africa	Chad
COM	Africa	Comoros
COG	Africa	Congo
COD	Africa	Congo (Dem. Rep.)
CIV	Africa	Côte d'Ivoire
DJI	Africa	Djibouti
EGY	Africa	Egypt
GNQ	Africa	Equatorial Guinea
ERI	Africa	Eritrea
ETH	Africa	Ethiopia
GAB	Africa	Gabon
GMB	Africa	Gambia
GHA	Africa	Ghana
GIN	Africa	Guinea
GNB	Africa	Guinea-Bissau	2030
KEN	Africa	Kenya
LSO	Africa	Lesotho
LBR	Africa	Liberia
MDG	Africa	Madagascar
MWI	Africa	Malawi
MLI	Africa	Mali
MRT	Africa	Mauritania
MUS	Africa	Mauritius
MAR	Africa	Morocco
MOZ	Africa	Mozambique
NAM	Africa	Namibia
NER	Africa	Niger
NGA	Africa	Nigeria
RWA	Africa	Rwanda
STP	Africa	Sao Tome and Principe
SEN	Africa	Senegal
SYC	Africa	Seychelles
SLE	Africa	Sierra Leone
ZAF	Africa	South Africa	2050		Decarbonised electricity by 2050 - estimated total of US$349 billion from 2010
			2050		CCS: 23 Mt CO2 from the coal-to-liquid plant - US$0.45 billion
			2050		Electric vehicles - US$513 billion from 2010 till 2050
			2030		Hybrid electric vehicles: 20% by 2030 - US$488 billion
SWZ	Africa	Swaziland	2030
TZA	Africa	Tanzania
TGO	Africa	Togo
TUN	Africa	Tunisia
ZMB	Africa	Zambia
ZWE	Africa	Zimbabwe

## Sheet: Protocol NDCs (numerical)
# Only G20 countries. All numbers for Conditional NDCs ('low') - absolute and % expressed as emissions in target year (2025 or 2030) as a fraction of emissions in 2005 or 2010
Country	Variable	Value	Unit	Base year	End year	Class	Comments
Argentina	Emissions|Kyoto Gases|Incl. LULUCF	1.09962	%	2010	2030	NDC target relative to 2010 including LULUCF	-
Australia	Emissions|Kyoto Gases|Incl. LULUCF	0.701577	%	2010	2030	NDC target relative to 2010 including LULUCF	-
Brazil	Emissions|Kyoto Gases|Incl. LULUCF	0.79804	%	2010	2025	NDC target relative to 2010 including LULUCF	-
Canada	Emissions|Kyoto Gases|Incl. LULUCF	0.564164	%	2010	2030	NDC target relative to 2010 including LULUCF	-
China	Emissions|Kyoto Gases|Incl. LULUCF	0	%	2010	2030	NDC target relative to 2010 including LULUCF	Not provided, check NDC sheets
EU	Emissions|Kyoto Gases|Incl. LULUCF	0.678917	%	2010	2030	NDC target relative to 2010 including LULUCF	-
India	Emissions|Kyoto Gases|Incl. LULUCF	0	%	2010	2030	NDC target relative to 2010 including LULUCF	Not provided, check NDC sheets
Indonesia	Emissions|Kyoto Gases|Incl. LULUCF	0.791366	%	2010	2030	NDC target relative to 2010 including LULUCF	-
Japan	Emissions|Kyoto Gases|Incl. LULUCF	0.891149	%	2010	2030	NDC target relative to 2010 including LULUCF	-
Korea (Republic)	Emissions|Kyoto Gases|Incl. LULUCF	0	%	2010	2030	NDC target relative to 2010 including LULUCF	Not provided, check NDC sheets
Mexico	Emissions|Kyoto Gases|Incl. LULUCF	0.854328	%	2010	2030	NDC target relative to 2010 including LULUCF	-
Russian Federation	Emissions|Kyoto Gases|Incl. LULUCF	1.05859	%	2010	2030	NDC target relative to 2010 including LULUCF	-
Saudi Arabia	Emissions|Kyoto Gases|Incl. LULUCF	0	%	2010	2030	NDC target relative to 2010 including LULUCF	Not provided, check NDC sheets
South Africa	Emissions|Kyoto Gases|Incl. LULUCF	0.973684	%	2010	2030	NDC target relative to 2010 including LULUCF	-
Turkey	Emissions|Kyoto Gases|Incl. LULUCF	2.54199	%	2010	2030	NDC target relative to 2010 including LULUCF	-
USA	Emissions|Kyoto Gases|Incl. LULUCF	0.683255	%	2010	2025	NDC target relative to 2010 including LULUCF	-
Argentina	Emissions|Kyoto Gases|Excl. LULUCF	1.06679	%	2010	2030	NDC target relative to 2010 excluding LULUCF	-
Australia	Emissions|Kyoto Gases|Excl. LULUCF	0.642269	%	2010	2030	NDC target relative to 2010 excluding LULUCF	-
Brazil	Emissions|Kyoto Gases|Excl. LULUCF	1.17012	%	2010	2025	NDC target relative to 2010 excluding LULUCF	-
Canada	Emissions|Kyoto Gases|Excl. LULUCF	0.735601	%	2010	2030	NDC target relative to 2010 excluding LULUCF	-
China	Emissions|Kyoto Gases|Excl. LULUCF	0	%	2010	2030	NDC target relative to 2010 excluding LULUCF	Not provided, check NDC sheets
EU	Emissions|Kyoto Gases|Excl. LULUCF	0.689142	%	2010	2030	NDC target relative to 2010 excluding LULUCF	-
India	Emissions|Kyoto Gases|Excl. LULUCF	0	%	2010	2030	NDC target relative to 2010 excluding LULUCF	Not provided, check NDC sheets
Indonesia	Emissions|Kyoto Gases|Excl. LULUCF	1.48355	%	2010	2030	NDC target relative to 2010 excluding LULUCF	-
Japan	Emissions|Kyoto Gases|Excl. LULUCF	0.850903	%	2010	2030	NDC target relative to 2010 excluding LULUCF	-
Korea (Republic)	Emissions|Kyoto Gases|Excl. LULUCF	0.844661	%	2010	2030	NDC target relative to 2010 excluding LULUCF	-
Mexico	Emissions|Kyoto Gases|Excl. LULUCF	0.867419	%	2010	2030	NDC target relative to 2010 excluding LULUCF	-
Russian Federation	Emissions|Kyoto Gases|Excl. LULUCF	1.19224	%	2010	2030	NDC target relative to 2010 excluding LULUCF	-
Saudi Arabia	Emissions|Kyoto Gases|Excl. LULUCF	1.62461	%	2010	2030	NDC target relative to 2010 excluding LULUCF	-
South Africa	Emissions|Kyoto Gases|Excl. LULUCF	1.02613	%	2010	2030	NDC target relative to 2010 excluding LULUCF	-
Turkey	Emissions|Kyoto Gases|Excl. LULUCF	2.06987	%	2010	2030	NDC target relative to 2010 excluding LULUCF	-
USA	Emissions|Kyoto Gases|Excl. LULUCF	0.785314	%	2010	2025	NDC target relative to 2010 excluding LULUCF	-
Argentina	Emissions|Kyoto Gases|Incl. LULUCF	1.12451	%	2005	2030	NDC target relative to 2005 including LULUCF	-
Australia	Emissions|Kyoto Gases|Incl. LULUCF	0.669719	%	2005	2030	NDC target relative to 2005 including LULUCF	-
Brazil	Emissions|Kyoto Gases|Incl. LULUCF	0.618792	%	2005	2025	NDC target relative to 2005 including LULUCF	-
Brazil	Emissions|Kyoto Gases|Incl. LULUCF	0.57	%	2005	2030	Indicative NDC target 2030 relative to 2005 including LULUCF	43% below 2005 by 2030
Canada	Emissions|Kyoto Gases|Incl. LULUCF	0.508422	%	2005	2030	NDC target relative to 2005 including LULUCF	-
China	Emissions|Kyoto Gases|Incl. LULUCF	0	%	2005	2030	NDC target relative to 2005 including LULUCF	Not provided, check NDC sheets
EU	Emissions|Kyoto Gases|Incl. LULUCF	0.617977	%	2005	2030	NDC target relative to 2005 including LULUCF	-
India	Emissions|Kyoto Gases|Incl. LULUCF	0	%	2005	2030	NDC target relative to 2005 including LULUCF	Not provided, check NDC sheets
Indonesia	Emissions|Kyoto Gases|Incl. LULUCF	0.928363	%	2005	2030	NDC target relative to 2005 including LULUCF	-
Japan	Emissions|Kyoto Gases|Incl. LULUCF	0.754727	%	2005	2030	NDC target relative to 2005 including LULUCF	-
Korea (Republic)	Emissions|Kyoto Gases|Incl. LULUCF	0	%	2005	2030	NDC target relative to 2005 including LULUCF	Not provided, check NDC sheets
Mexico	Emissions|Kyoto Gases|Incl. LULUCF	0.900014	%	2005	2030	NDC target relative to 2005 including LULUCF	-
Russian Federation	Emissions|Kyoto Gases|Incl. LULUCF	1.02001	%	2005	2030	NDC target relative to 2005 including LULUCF	-
Saudi Arabia	Emissions|Kyoto Gases|Incl. LULUCF	0	%	2005	2030	NDC target relative to 2005 including LULUCF	Not provided, check NDC sheets
South Africa	Emissions|Kyoto Gases|Incl. LULUCF	1.05497	%	2005	2030	NDC target relative to 2005 including LULUCF	-
Turkey	Emissions|Kyoto Gases|Incl. LULUCF	2.945	%	2005	2030	NDC target relative to 2005 including LULUCF	-
USA	Emissions|Kyoto Gases|Incl. LULUCF	0.645056	%	2005	2025	NDC target relative to 2005 including LULUCF	-
Argentina	Emissions|Kyoto Gases|Excl. LULUCF	1.07424	%	2005	2030	NDC target relative to 2005 excluding LULUCF	-
Australia	Emissions|Kyoto Gases|Excl. LULUCF	0.661974	%	2005	2030	NDC target relative to 2005 excluding LULUCF	-
Brazil	Emissions|Kyoto Gases|Excl. LULUCF	1.28713	%	2005	2025	NDC target relative to 2005 excluding LULUCF	-
Canada	Emissions|Kyoto Gases|Excl. LULUCF	0.710665	%	2005	2030	NDC target relative to 2005 excluding LULUCF	-
China	Emissions|Kyoto Gases|Excl. LULUCF	0	%	2005	2030	NDC target relative to 2005 excluding LULUCF	Not provided, check NDC sheets
EU	Emissions|Kyoto Gases|Excl. LULUCF	0.633041	%	2005	2030	NDC target relative to 2005 excluding LULUCF	-
India	Emissions|Kyoto Gases|Excl. LULUCF	0	%	2005	2030	NDC target relative to 2005 excluding LULUCF	Not provided, check NDC sheets
Indonesia	Emissions|Kyoto Gases|Excl. LULUCF	1.72743	%	2005	2030	NDC target relative to 2005 excluding LULUCF	-
Japan	Emissions|Kyoto Gases|Excl. LULUCF	0.788702	%	2005	2030	NDC target relative to 2005 excluding LULUCF	-
Korea (Republic)	Emissions|Kyoto Gases|Excl. LULUCF	0.923243	%	2005	2030	NDC target relative to 2005 excluding LULUCF	-
Mexico	Emissions|Kyoto Gases|Excl. LULUCF	0.923506	%	2005	2030	NDC target relative to 2005 excluding LULUCF	-
Russian Federation	Emissions|Kyoto Gases|Excl. LULUCF	1.23464	%	2005	2030	NDC target relative to 2005 excluding LULUCF	-
Saudi Arabia	Emissions|Kyoto Gases|Excl. LULUCF	2.11499	%	2005	2030	NDC target relative to 2005 excluding LULUCF	-
South Africa	Emissions|Kyoto Gases|Excl. LULUCF	1.11206	%	2005	2030	NDC target relative to 2005 excluding LULUCF	-
Turkey	Emissions|Kyoto Gases|Excl. LULUCF	2.51971	%	2005	2030	NDC target relative to 2005 excluding LULUCF	-
USA	Emissions|Kyoto Gases|Excl. LULUCF	0.744987	%	2005	2025	NDC target relative to 2005 excluding LULUCF	-
Argentina	Emissions|Kyoto Gases|Incl. LULUCF	469	MtCO2e		2030	NDC target absolute emissions including LULUCF	-
Australia	Emissions|Kyoto Gases|Incl. LULUCF	400.35	MtCO2e		2030	NDC target absolute emissions including LULUCF	-
Brazil	Emissions|Kyoto Gases|Incl. LULUCF	1300	MtCO2e		2025	NDC target absolute emissions including LULUCF	Updated to: The NDC alsoo specifies an absolute target of 1.3 Gt CO2e in 2025 and 1.2 Gt in 2030 (in addition to % reductions)
Brazil	Emissions|Kyoto Gases|Incl. LULUCF	1200	MtCO2e		2030	NDC target absolute emissions including LULUCF	Updated to: The NDC alsoo specifies an absolute target of 1.3 Gt CO2e in 2025 and 1.2 Gt in 2030 (in addition to % reductions)
Canada	Emissions|Kyoto Gases|Incl. LULUCF	517.08	MtCO2e		2030	NDC target absolute emissions including LULUCF	-
China	Emissions|Kyoto Gases|Incl. LULUCF	0	MtCO2e		2030	NDC target absolute emissions including LULUCF	Not provided, check NDC sheets
EU	Emissions|Kyoto Gases|Incl. LULUCF	3092.82	MtCO2e		2030	NDC target absolute emissions including LULUCF	-
India	Emissions|Kyoto Gases|Incl. LULUCF	0	MtCO2e		2030	NDC target absolute emissions including LULUCF	Not provided, check NDC sheets
Indonesia	Emissions|Kyoto Gases|Incl. LULUCF	1699.79	MtCO2e		2030	NDC target absolute emissions including LULUCF	-
Japan	Emissions|Kyoto Gases|Incl. LULUCF	1002.92	MtCO2e		2030	NDC target absolute emissions including LULUCF	-
Korea (Republic)	Emissions|Kyoto Gases|Incl. LULUCF	0	MtCO2e		2030	NDC target absolute emissions including LULUCF	Not provided, check NDC sheets
Mexico	Emissions|Kyoto Gases|Incl. LULUCF	622.72	MtCO2e		2030	NDC target absolute emissions including LULUCF	-
Russian Federation	Emissions|Kyoto Gases|Incl. LULUCF	2357.45	MtCO2e		2030	NDC target absolute emissions including LULUCF	-
Saudi Arabia	Emissions|Kyoto Gases|Incl. LULUCF	0	MtCO2e		2030	NDC target absolute emissions including LULUCF	Not provided, check NDC sheets
South Africa	Emissions|Kyoto Gases|Incl. LULUCF	506	MtCO2e		2030	NDC target absolute emissions including LULUCF	-
Turkey	Emissions|Kyoto Gases|Incl. LULUCF	928.25	MtCO2e		2030	NDC target absolute emissions including LULUCF	-
USA	Emissions|Kyoto Gases|Incl. LULUCF	4542.84	MtCO2e		2025	NDC target absolute emissions including LULUCF	-
Argentina	Emissions|Kyoto Gases|Excl. LULUCF	353.855	MtCO2e		2030	NDC target absolute emissions excluding LULUCF	-
Australia	Emissions|Kyoto Gases|Excl. LULUCF	366.8	MtCO2e		2030	NDC target absolute emissions excluding LULUCF	-
Brazil	Emissions|Kyoto Gases|Excl. LULUCF	1300	MtCO2e		2025	NDC target absolute emissions excluding LULUCF	Updated to: The NDC alsoo specifies an absolute target of 1.3 Gt CO2e in 2025 and 1.2 Gt in 2030 (in addition to % reductions)
Brazil	Emissions|Kyoto Gases|Excl. LULUCF	1200	MtCO2e		2030	NDC target absolute emissions excluding LULUCF	Updated to: The NDC alsoo specifies an absolute target of 1.3 Gt CO2e in 2025 and 1.2 Gt in 2030 (in addition to % reductions)
Canada	Emissions|Kyoto Gases|Excl. LULUCF	545.08	MtCO2e		2030	NDC target absolute emissions excluding LULUCF	-
China	Emissions|Kyoto Gases|Excl. LULUCF	0	MtCO2e		2030	NDC target absolute emissions excluding LULUCF	Not provided, check NDC sheets
EU	Emissions|Kyoto Gases|Excl. LULUCF	3375.76	MtCO2e		2030	NDC target absolute emissions excluding LULUCF	-
India	Emissions|Kyoto Gases|Excl. LULUCF	0	MtCO2e		2030	NDC target absolute emissions excluding LULUCF	Not provided, check NDC sheets
Indonesia	Emissions|Kyoto Gases|Excl. LULUCF	1261.02	MtCO2e		2030	NDC target absolute emissions excluding LULUCF	-
Japan	Emissions|Kyoto Gases|Excl. LULUCF	1078.92	MtCO2e		2030	NDC target absolute emissions excluding LULUCF	-
Korea (Republic)	Emissions|Kyoto Gases|Excl. LULUCF	535.878	MtCO2e		2030	NDC target absolute emissions excluding LULUCF	-
Mexico	Emissions|Kyoto Gases|Excl. LULUCF	622.72	MtCO2e		2030	NDC target absolute emissions excluding LULUCF	-
Russian Federation	Emissions|Kyoto Gases|Excl. LULUCF	2825.6	MtCO2e		2030	NDC target absolute emissions excluding LULUCF	-
Saudi Arabia	Emissions|Kyoto Gases|Excl. LULUCF	1030	MtCO2e		2030	NDC target absolute emissions excluding LULUCF	-
South Africa	Emissions|Kyoto Gases|Excl. LULUCF	532.075	MtCO2e		2030	NDC target absolute emissions excluding LULUCF	-
Turkey	Emissions|Kyoto Gases|Excl. LULUCF	869.551	MtCO2e		2030	NDC target absolute emissions excluding LULUCF	-
USA	Emissions|Kyoto Gases|Excl. LULUCF	5512.84	MtCO2e		2025	NDC target absolute emissions excluding LULUCF	-
Mexico	Emissions|Kyoto Gases|Incl. LULUCF	Peak	After		2026	Additional information
South Africa	Emissions|Kyoto Gases|Incl. LULUCF	Peak	Between	2020	2025	Additional information	emissions will be in a range between 398 and 614 Mt CO2–eq in 2025 and 2030; peak between 2020 and 2025, plateau for approximately a decade and decline in absolute terms thereafter
China	TPES|Share of non-fossil fuels	20	%		2030	NDC policies	See additional information for TPES accounting
China	Forest stock volume	4.5 billion	m3	2005	2030	NDC policies
China	Emissions|CO2	Peak	Before		2030	NDC policies
India	Electricity capacity|Non-fossil fuels|Cumulative	40	%		2030	NDC policies	Interpret: 40% non-fossil share of total installed capacity by 2030
India	Additional carbon sink	2.5-3	billion tCO2eq		2030	NDC policies	Through additional forest and tree cover

[truncated: 21 more sheets: Data, History GHG emissions G20, NDC information, LULUCF Indonesia, Country LULUCF projections, Argentina, Australia, Brazil, Canada, China, EU, India, Indonesia, Japan, Mexico, Russia, Saudi Arabia, South Africa, South Korea, Turkey …]
